# Supplementary material for: Candidate gene networks and blood biomarkers of methamphetamine-associated psychosis: an integrative RNA-sequencing report
Source: Transl Psychiatry. 2016 May 10;6(5):e802–. doi: 10.1038/tp.2016.67 (PMC5070070; doi:10.1038/tp.2016.67)
Supplement: Supplementary Table 1 [file tp201667x8.xlsx]

## Sheet: BreenMS_TableS1
Table S1. A comphrensive characterization of co-expression modules including GO functional components, KEGG and Reactome pathways, and CTD drug compounds as well as cell type specificity.
Consensus Function (Module Name)	Total # Genes	kME > 0.5	GO: Molecular Factor	GO: Biological Process	GO: Cellular Compartment	KEGG and Reactome Pathways	CTD Drug Response	C-Ten Cell type specificity
Protein Heterodimerization	56	56	protein heterodimerization activity	nucleosome assembly	chromosome	Alcoholism	Lucanthone	CD71+ Early Erythroid
Ribosome Pathway	281	281	structural constituent of ribosome	translational termination	ribosomal subunit	Ribosome	guanosine 5'-diphosphate disodium salt	-
Oxidoreductase activity	937	937	oxidoreductase activity, acting on peroxide as acceptor	proteasomal protein catabolic process	mitochondrial part	Senescence-Associated Secretory Phenotype (SASP)	Selenium	CD71+ Early Erythroid
Natural Killer cell mediated cytoxicity	165	165	tubulin binding	immune response (T Cell activation)	membrane raft	Natural killer cell mediated cytotoxicity	abrine	CD56+ NK cells
Hemostasis	192	192	fibrinogen binding	blood coagulation	platelet alpha granule	Hemostasis	U46619	Cardiac Myocytes
Chloride transporter Activity	106	106	chloride transmembrane transporter activity	regulation of phosphate metabolic process	lytic vacuole	-	Dietary Carbohydrates	CD14+ Monocytes
RNA binding / Resp. electron trans. Chain	995	995	RNA binding	ncRNA metabolic process	nucleolus	The citric acid (TCA) cycle and respiratory electron transport	Selenium	-
Circadian Clock	332	332	chromatin binding	chromatin modification	nucleoplasm part	Circadian Clock	-	-
Cytokine Signalling	186	186	enzyme binding	defense response	cortical cytoskeleton	Cytokine Signaling in Immune system	Selenium	CD14+ Monocytes
IL-5 Signalling	659	659	kinase activity	response to wounding	focal adhesion	IL-5 Signaling Pathway	Aspirin	Whole Blood
Actine cytoskeleton	93	93	-	single-organism organelle organization	actin cytoskeleton	-	Selenium	-
ATPase activity	26	26	proton-transporting ATPase activity, rotational mechanism	interspecies interaction between organisms	-	Viral carcinogenesis	-	-
-	74	74	-	-	-	-	-	-
Histrone demethylase activity	16	16	histone demethylase activity	histone lysine demethylation	-	-	Chromium	-
B cell activation	106	106	MHC class II protein complex binding	B cell activation	external side of plasma membrane	B Cell Receptor Signaling Pathway	Chloroprene / Dextran Sulfate	CD19+ B cells
Generic Transcription	880	880	-	-	-	Generic Transcription Pathway	-	-
Centrosome maturation	699	669	adenyl nucleotide binding	-	nucleolus	Centrosome maturation	beta-methylcholine	-
Protein ubiquination	175	175	ubiquitin-protein transferase activity	protein ubiquitination	endosome membrane	Translocation of GLUT4 to the Plasma Membrane	Chlorodiphenyl (54% Chlorine)	Whole Blood
Ubiquitin mediated proteolysis	767	767	RNA binding	ER to Golgi vesicle-mediated transport	catalytic complex	Ubiquitin mediated proteolysis	sodium arsenate	-
Generic Transcription	48	48	sequence-specific DNA binding transcription factor activity	-	-	Generic Transcription Pathway	Clorgyline	-
G-coupled protein receptor activity	90	93	G-protein coupled pyrimidinergic nucleotide receptor activity	-	-	Nucleotide-like (purinergic) receptors	-	-
-	43	43	-	-	-	-	-	-
Interferon Signalling	263	263	double-stranded RNA binding	defense response to virus (innate immune response)	host	Interferon Signaling	Zidovudine	CD14+ Monocytes
RNA degradation	5094	1159	RNA binding	RNA degradation	nucleolus	Gene Expression	potassium chromate(VI)	-
The top most significant functional annotations of all co-expression modules. Listed in the table are the total number of genes corresponding to each module, the total number of genes with kME > 0.5 used for enrichment analyses, the consensus function (i.e. Module Name), the top most significant GO terms and Pathways (as indicated by ToppGene), drug compound (as indicated by CTD) and cell type (a…
