# Supplementary material for: Candidate gene networks and blood biomarkers of methamphetamine-associated psychosis: an integrative RNA-sequencing report
Source: Transl Psychiatry. 2016 May 10;6(5):e802–. doi: 10.1038/tp.2016.67 (PMC5070070; doi:10.1038/tp.2016.67)
Supplement: Supplementary Table 2 [file tp201667x9.xlsx]

## Sheet: BreenMS_TableS3
Table S3. Polysubstance abuse corrected differentially expressed genes identified between groups.
Controls compared to MA dependent subjects				Controls compared to MAP subjects				MA dependent subjects compared to MAP subjects
Gene	log fold-change	P.Value		Gene	log fold-change	P.Value		Gene	log fold-change	P.Value
MAGEE1	0.566717	5.04e-06		FAM169A	0.77557	3.19e-05		MAGEE1	-0.514908	2.1e-05
ZNF286B	0.593774	1.69e-05		CDYL2	-0.49995	0.000153885		SLC41A3	-0.408159	0.000262319
ZSCAN5A	-0.653912	7.75e-05		ARL6	0.707417	0.000205249		MTHFSD	-0.245619	0.000310946
FBP1	-0.499608	0.000173337		PPPDE1	0.36412	0.000235547		GPN3	0.492846	0.000913257
RFESD	0.673188	0.000181856		ITGB3BP	0.670165	0.000282758		SIN3A	-0.302552	0.000960396
PHLDB2	0.556187	0.000270861		RNF138P1	0.587984	0.000333317		PER1	-0.50647	0.00126142
DDRGK1	-0.306148	0.000382815		ELK3	-0.28002	0.000373891		C7orf11	0.484341	0.00128187
TBC1D2	-0.403588	0.000394907		CDK7	0.300965	0.000409624		NUPL2	0.290936	0.00131794
GKAP1	0.466542	0.000446216		MTHFSD	-0.239353	0.000413769		CBWD1	0.429048	0.00145987
KBTBD6	0.393696	0.000463788		PRCC	-0.307316	0.000563082		CTDNEP1	-0.379276	0.001806
MRPL50	0.313585	0.000491883		PIAS2	0.415334	0.000599543		VNN1	-1.11591	0.00182099
FBN1	-1.06565	0.000548952		ETFA	0.371745	0.000611904		GEN1	0.437389	0.00186318
CLN3	-0.275853	0.000561219		TOMM34	-0.374119	0.000622345		TNFAIP3	-0.273109	0.00199695
ADAM15	-0.503298	0.000683061		PIGF	0.389192	0.000637739		PI3	-1.53817	0.00206554
CRTAM	0.518538	0.000799995		CASD1	0.762644	0.000737815		ST14	0.70344	0.00221484
MFSD7	-0.562237	0.000959989		MFN1	0.276654	0.000745722		TLR7	0.682416	0.00224199
EPPK1	0.905701	0.00107068		C7orf11	0.51106	0.000757312		SLPI	-1.15186	0.00247372
OPRL1	-0.446068	0.00113138		ZNF821	-0.427796	0.000762124		PLA2G4A	0.443785	0.00249471
CDYL2	-0.414837	0.00115567		SNORA32	1.42608	0.000765678		SERPINE2	-0.794153	0.00253043
CD300LF	-0.363066	0.0013521		UHMK1	0.439595	0.000770142		GPR68	-0.492122	0.00255073
PKIA	0.576212	0.00145593		TMEM168	0.467003	0.000914973		RNF168	0.264534	0.00258676
TPT1	0.709751	0.00155719		KLHL9	0.289292	0.000947979		PIGF	0.332781	0.00277157
LOC100506585	-0.701179	0.00164142		SLC30A5	0.338911	0.00100236		ELK3	-0.227482	0.00279975
ARSB	-0.402444	0.00168945		RFESD	0.572718	0.00103882		TGIF1	-0.27811	0.0029746
TGIF1	0.29664	0.00169415		MTBP	0.461598	0.0011246		HHEX	0.347855	0.00329828
FKBP15	-0.282318	0.00172727		SREK1IP1	0.547876	0.00113605		RHOB	0.430305	0.00332773
CTSL1	-0.82784	0.00178267		C12orf26	0.357925	0.00114447		LOC100130000	-0.628393	0.00347864
IGFLR1	-0.279469	0.0018134		LRRC69	0.503741	0.00119169		CEPT1	0.317464	0.00350295
HK3	-0.502404	0.00186926		LRRC37A3	0.782587	0.00120006		E2F5	0.702013	0.00351852
ADCY4	-0.478899	0.00192061		GXYLT1	0.476276	0.00120981		TMEM60	0.365826	0.00408048
STARD8	-0.55199	0.001966		CEP85L	0.317945	0.00121016		BRI3BP	0.396465	0.00446163
MCEE	0.481299	0.00197096		SUZ12P	0.49725	0.00122349		TAF1B	0.416327	0.00449473
C9orf66	-0.638857	0.00197119		STRADA	-0.261053	0.00127429		GCC2	0.44091	0.00452943
BAK1	-0.338577	0.00200152		LOC400027	0.445479	0.00128132		CRTAM	-0.421522	0.00497713
CFL2	0.431423	0.00200851		KIAA1430	0.441192	0.00128236		FASTKD1	0.397097	0.00539017
SH2D1A	0.385764	0.00200857		LRR1	0.475812	0.00131178		KYNU	0.420239	0.00544422
LOC100507053	0.588058	0.00206398		ZNF566	0.470474	0.00132722		IL2RG	-0.343251	0.00552175
SLC7A7	-0.478342	0.0021201		CMPK1	0.503525	0.00133635		RPL7	-0.485829	0.00556279
PRKACB	0.388449	0.00213771		YAF2	0.464697	0.0013496		DOHH	0.451414	0.00582791
WRN	0.299327	0.00220922		SLC38A6	0.628674	0.00137237		BICD1	-0.35812	0.00588264
BATF2	-1.39436	0.00237739		ZDHHC2	0.433917	0.00138081		SLC30A1	0.329803	0.00615638
LOC100652846	0.427017	0.00239305		KIAA1715	0.48694	0.00140292		RPRD2	-0.238451	0.00646851
ALDH3B1	-0.45868	0.00241287		MSMO1	0.506774	0.00141179		RPL41	-0.490379	0.00683068
IL8	1.06254	0.00243351		CCDC91	0.339306	0.00142538		ARL15	0.314566	0.00690533
RPS24	0.481101	0.00263199		NFYB	0.511493	0.00143521		MIR628	0.486915	0.0070516
ZNF333	-0.281489	0.00264463		SRP9	0.598006	0.00146129		MCEE	-0.410501	0.00705326
ZNF781	0.738142	0.00265733		KIAA1586	0.732051	0.0015201		RPS24	-0.423808	0.00709812
RPL9	0.697525	0.002689		FANCB	0.489099	0.00155306		TSPAN13	0.719645	0.00710877
CEACAM1	-0.752658	0.00269312		ARPP19	0.384244	0.0015585		MCM5	0.282935	0.00714158
SLC46A1	-0.499904	0.00270888		GOPC	0.380038	0.00157404		ZNF32	-0.289746	0.00740299
TC2N	0.444747	0.002766		LYPLAL1	0.464636	0.00157459		PHF13	-0.205583	0.0074689
SLAIN1	0.318238	0.00288283		RAB4A	0.314665	0.00158402		FAM19A2	-0.699029	0.00758166
ZNF569	0.310685	0.00292205		NEBL	-3.49075	0.00158565		CD96	-0.299324	0.00773831
ZNF131	0.212866	0.00296501		UCHL5	0.504266	0.00160113		LOC100507577	0.341653	0.00796877
EPSTI1	-1.37587	0.00300368		HELQ	0.308762	0.00160355		PMVK	0.313887	0.00825455
ZNF32	0.325452	0.00302428		TMEM183A	0.558661	0.0016143		HIST1H1D	-0.380588	0.00859501
LNX2	0.254425	0.00303782		MRPL42	0.417466	0.00163147		LOC730091	-0.53242	0.00861682
NPC2	-0.338623	0.00316149		PCMTD1	0.52883	0.00164533		TCN2	0.888722	0.00868881
LRR1	0.430676	0.0031679		TIPRL	0.387996	0.00170583		MIR3140	0.939282	0.00873208
ARRDC1	-0.292663	0.00318261		TMEM41B	0.611073	0.00175439		RPL10	-0.323329	0.00873295
CD74	-0.39978	0.00325745		EID3	0.342459	0.00176023		CCDC121	0.379124	0.00880987
HIC1	-0.939359	0.00327215		DPY19L4	0.637833	0.00178174		ATP2B1	0.234884	0.00891204
TEX9	1.04425	0.00340097		RHOBTB3	0.662199	0.00180439		ARHGAP35	-0.218946	0.00895417
RSL24D1	0.564714	0.00345573		KCNE1	-0.587619	0.00184086		VIPR1	-0.342672	0.00895639
RIPK3	-0.291819	0.00348774		ZNF680	0.617174	0.00184932		BTK	0.258272	0.00895894
TMEM106A	-0.37907	0.00349724		LARP4	0.378742	0.00186626		SLC35A5	0.291376	0.0090668
STXBP4	0.371609	0.0035235		FAM116A	0.272174	0.00186865		GXYLT1	0.371623	0.00907553
EEF1A1	0.394321	0.00356981		THOC1	0.293284	0.00187152		ERI1	0.369942	0.00924459
MPV17	-0.226056	0.00362012		ZDHHC21	0.659699	0.00189898		HIBCH	0.276793	0.00927096
RPL41	0.531821	0.00367719		ZFP14	0.353745	0.00191311		LMO4	0.257872	0.00929646
ZNF525	0.403239	0.00371267		PFN2	0.96679	0.00193314		TPT1	-0.566067	0.00938851
TCN2	-0.994957	0.00374882		MBLAC2	0.622203	0.00194045		RPL39	-0.560476	0.00941574
PDCD10	0.366555	0.0037739		SASH1	-0.815938	0.00194722		RPL30	-0.43486	0.0094824
RPS3A	0.741973	0.00380298		PEX13	0.336699	0.00198181		RPL11	-0.330089	0.00949968
C5orf39	0.319881	0.00383301		CRBN	0.309393	0.00200751		ITGB1BP1	0.172583	0.00956792
SCIMP	-0.553261	0.0039211		THAP2	0.676438	0.00207087		FAM116A	0.220756	0.00959497
ZNF22	0.340223	0.00392197		PPP1R32	-0.595977	0.00212706		CD40	0.487429	0.0096244
ZNF816	0.453588	0.00394134		NUP35	0.301427	0.00217705		ATP13A4	-0.762137	0.00980232
RPS15A	0.751483	0.00399171		GTPBP10	0.459176	0.00218649		PGGT1B	0.342466	0.00999803
BTK	-0.286853	0.00413931		GOLT1B	0.72995	0.00224406		NIPSNAP3A	0.475088	0.0100308
HHEX	-0.337582	0.00419853		ZNF286B	0.38744	0.00225925		MARCO	1.10775	0.0101184
KIF1C	-0.291644	0.00421942		YEATS4	0.483149	0.00227809		PMAIP1	0.591662	0.0103532
CD180	-0.511514	0.00424512		ALG6	0.424865	0.00231476		EPS8L2	-0.528135	0.0103668
PCYOX1	0.284877	0.00425602		PIGK	0.450743	0.00231876		SNORD2	-0.352331	0.0103771
STYXL1	-0.371011	0.00432038		ZMAT3	0.437971	0.00234048		CD3E	-0.408109	0.0103933
GORASP1	-0.287771	0.00435555		C14orf135	0.255843	0.0023735		TIPRL	0.30698	0.0105845
EML5	0.498864	0.00436568		MRPL50	0.266257	0.00238261		CAPN12	-0.532346	0.010586
RPL30	0.483301	0.0043981		PLEKHA1	0.360603	0.00240731		BIN1	-0.344768	0.0106239
SUOX	-0.350711	0.00440639		POLR3F	0.341137	0.00241128		LOC100287616	-0.450733	0.0106669
OGFR	-0.329006	0.00455832		SMARCAD1	0.306893	0.00242685		ZNF821	-0.310809	0.0106823
STAC3	-0.658865	0.00462164		SETDB2	0.292214	0.00245902		FRMD3	0.600916	0.0106965
FLJ33065	-0.551696	0.00464014		CHIC1	0.612548	0.00246303		SCFD1	0.238509	0.0107122
STAT4	0.2959	0.00469338		RPF1	0.241878	0.00255202		CDHR1	-0.718607	0.0107485
MTRF1	0.316963	0.00470699		TNPO1	0.369805	0.00257398		TPPP3	0.673337	0.0107803
UROS	0.371299	0.00472193		TMEM48	0.340216	0.00257902		IL7R	-0.404701	0.0108692
ZNF831	0.281148	0.00477373		SLC7A11	0.720694	0.00259525		LAMC1	0.648965	0.010903
ZBP1	-0.785909	0.0049343		NDRG1	-0.228362	0.00263464		C4orf34	0.296975	0.0111171
ETV6	-0.344042	0.0049513		LANCL1	0.409213	0.0027183		FAM82B	0.248298	0.0111327
LRRK1	-0.350086	0.00497252		CPSF6	0.407278	0.00274348		FBN1	0.743842	0.0112779
ITK	0.308833	0.00512949		NIPA1	0.354154	0.00274441		MAML2	-0.285874	0.0115827
ZNF302	0.335356	0.00519685		SAP130	-0.301534	0.00281301		RELL2	0.275897	0.0116665
KCNE1	-0.515285	0.00543906		SLC25A17	0.259101	0.00281647		XPO1	0.257474	0.0120487
MAN1A2	0.206589	0.00550014		SEC22A	0.272027	0.00283359		RPL27A	-0.29766	0.0121489
CDHR1	0.790083	0.00551919		IL2RG	-0.372914	0.00285615		EDARADD	-0.403453	0.0121901
TOMM7	0.451811	0.00559039		C4orf27	0.381504	0.00287282		TATDN3	0.258001	0.0123158
SLC38A1	0.290961	0.00561105		TRIM13	0.282807	0.00288697		RNF167	-0.275993	0.0124146
CCRL2	-0.451925	0.00565804		LZTFL1	0.412446	0.00290139		INPP1	0.359915	0.0124755
OAS1	-1.24064	0.00570853		SLC12A2	0.349325	0.00291332		CELSR3	-0.508546	0.0125506
PARVG	-0.199474	0.00574594		LMBRD2	0.349466	0.00293352		SLC38A6	0.47288	0.0126033
RPS6	0.451295	0.00576642		SLC16A7	0.363478	0.00294098		LINC00094	-0.25105	0.0126059
GPBAR1	-0.67005	0.00579826		ZBTB33	0.394219	0.00297203		GPR34	0.756658	0.0126249
CAMLG	0.242414	0.00580095		C14orf43	-0.236927	0.0030868		RPL35A	-0.420833	0.0126949
GRAMD1B	-0.454984	0.00584544		POT1	0.343575	0.00313488		MANEAL	-0.392101	0.0127977
TLR7	-0.602805	0.00607873		HIGD1A	0.369609	0.00316489		LMBRD2	0.28564	0.0128069
C2orf44	0.255803	0.00608505		NUPL2	0.263122	0.00320252		LOC400027	0.331337	0.0129225
CTSZ	-0.325142	0.00610769		TBL1XR1	0.401573	0.00325347		POLR3F	0.272076	0.0129268
MGAT4A	0.29392	0.006156		SLC25A46	0.380502	0.00330224		CCNK	-0.22331	0.0134092
RPL7	0.477326	0.00633998		USP49	-0.390532	0.00330803		PIAS3	-0.260227	0.0135419
GALE	-0.384134	0.00641638		C20orf30	0.194263	0.0033246		SNX2	0.247869	0.013692
ATE1	0.186313	0.00653786		EFCAB7	0.428742	0.00336348		CPNE1	-0.205594	0.0140792
SETDB1	-0.184351	0.00655938		ZXDA	0.408473	0.00342288		LGALS9C	0.899469	0.01418
RPS3	0.41336	0.00668262		GLS	0.397208	0.00345909		SNORA32	0.991302	0.014196
ARSK	0.482907	0.00678466		MIER3	0.305132	0.0034868		EEF1A1	-0.324325	0.0142891
C3AR1	-0.73198	0.00684825		SCOC	0.79094	0.00351718		KIR2DL1	-1.32545	0.014415
FHL3	-0.593982	0.00686751		CFL2	0.403901	0.00351761		GCNT1	0.38913	0.0144806
ADAP2	-0.463869	0.00689642		ZNF529	0.364133	0.00353182		SDHD	0.287949	0.0145108
RPL4	0.372392	0.00693005		ERV3-1	-0.555158	0.00359249		RNASEH1	0.16298	0.0145179
UNG	0.332597	0.00700422		TM9SF4	-0.286969	0.00359333		PGM5P2	-0.266733	0.0146826
STK17A	0.252881	0.00701087		GNPNAT1	0.404505	0.00360509		GDF11	-0.309284	0.0148195
RPL39	0.584628	0.00701921		UBAP2L	-0.223597	0.00361216		PTPLB	0.243621	0.0148614
ARPC1A	-0.188367	0.00706297		PDE12	0.350094	0.00362337		NDRG2	-0.400753	0.0149714
ZBTB44	0.286103	0.00723549		SGPP1	0.64091	0.0036471		TNIP3	-0.759238	0.0150541
DCPS	-0.33392	0.00724405		PRPF39	0.332351	0.00368852		RPL4	-0.331134	0.0150795
MYBL1	0.494799	0.00727212		GMFB	0.662321	0.00371571		RPS6	-0.390755	0.0152172
AIM2	-0.655395	0.00729263		ZNF260	0.364773	0.00372067		RNF138P1	0.373559	0.0152514
KIF2A	0.272959	0.00742892		FAM208A	0.288844	0.0037411		CALCRL	0.527656	0.0152556
ZNF600	0.453666	0.00747537		EIF3J	0.345276	0.00376799		FAM169A	0.407979	0.0152666
DOHH	-0.435027	0.00761784		RWDD3	0.513211	0.00380896		DDRGK1	0.196892	0.0152796
LMO2	-0.489253	0.00763053		SLC35B3	0.319869	0.00381477		NUDT2	-0.406897	0.0153266
CYFIP1	-0.367603	0.00763277		HNRNPUL1	-0.241869	0.0038626		ZNF57	-0.312629	0.0153403
PMVK	-0.317393	0.00763715		CSTB	-0.481075	0.00386888		LOC100506334	-0.440963	0.0153521
C12orf29	0.520017	0.0076788		ISG20L2	-0.257379	0.00387365		NANP	0.251571	0.0154075
STAM	0.209582	0.00772589		NANP	0.306326	0.00389559		RIPK2	0.316401	0.0156351
LGALS3BP	-0.699205	0.00779664		SLC35A3	0.483058	0.00397518		ISG20L2	-0.210442	0.0157557
CEP76	0.260205	0.00780283		LOC100507577	0.374812	0.00399041		DMXL1	0.240229	0.0157705
NFYB	0.415336	0.00780794		UBE3D	0.398826	0.00400402		A2LD1	-0.491817	0.0157962
TBC1D8	-0.436721	0.00785797		PARPBP	0.652498	0.00402358		FAM190A	0.534398	0.015869
ITGB3BP	0.464452	0.00785837		SPHAR	1.28792	0.00404845		STX7	0.286517	0.0159972
MRFAP1L1	0.220407	0.00786273		NAA38	0.412559	0.00405584		RNF170	0.234309	0.0163597
MARS2	0.271448	0.00789999		COX11	0.446045	0.00408865		RWDD4	0.286044	0.016414
RPS12	0.484597	0.00792466		C7orf23	0.37362	0.00412975		LACTB2	0.340914	0.0164761
RPS14	0.430475	0.00809715		EIF1AX	0.479413	0.00413351		CDK7	0.192289	0.0164967
SLC25A4	0.396143	0.00817215		RORA	0.437703	0.00413879		NUP43	0.253125	0.0165996
PSMB9	-0.425119	0.00819828		HAUS6	0.290559	0.00415272		PRPF8	-0.257288	0.0166324
ZNF138	0.362248	0.00834876		VMA21	0.55084	0.00416909		SLC22A1	0.500878	0.0166669
CST3	-0.502936	0.00837494		STK17A	0.270686	0.00420144		2015-09-08	-0.315021	0.0167041
ETV7	-1.23051	0.0084262		FAM168A	-0.227325	0.00423082		PI16	-0.585083	0.0167107
ZNF283	0.319356	0.00845499		NUP54	0.273319	0.00425853		MAST4	-0.297843	0.0167178
EIF4B	0.288274	0.00846698		C9orf41	0.374759	0.00427843		CLN3	0.181012	0.0167657
TRIM38	-0.330743	0.00853384		TMEM135	0.421078	0.00428007		L3MBTL3	0.200119	0.0168168
DZIP3	0.301549	0.00854231		ZNF362	-0.265198	0.00430176		SLC22A16	-0.466033	0.0169761
CSF1	-0.715712	0.00855279		SNORD45A	0.693243	0.00431918		AMN1	0.314621	0.0169903
TNFAIP2	-0.365803	0.00856844		SDHD	0.342548	0.0043331		PSMB6	0.166933	0.0170217
KCNMB1	-0.385656	0.00857206		FASTKD1	0.407951	0.00438133		RPL27	-0.530812	0.0171141
HSF5	0.373066	0.00871655		TSPAN13	0.76678	0.00442257		MIR186	1.81923	0.0171541
ZNF260	0.325326	0.00872449		POLR2J3	-1.03725	0.00445358		PRKCQ	-0.233594	0.0173133
SH2B3	-0.272184	0.00875567		C8orf76	0.451236	0.00448151		ACAP2	0.303621	0.0173751
NCOA3	-0.199571	0.00879918		G2E3	0.468238	0.00452415		LFNG	0.278564	0.0174831
LRSAM1	-0.26341	0.00887624		ELMOD2	0.520889	0.00454266		ITGAE	-0.304921	0.0175406
DCBLD2	0.507529	0.00892653		SLC5A3	0.36173	0.00454653		ARHGEF9	-0.185572	0.017682
CEBPA	-0.403917	0.00895062		TRNT1	0.343617	0.00456003		MOAP1	-0.179433	0.0176824
ACADSB	0.257319	0.009013		UBE2Q1	-0.178104	0.00457159		PANK1	-0.400583	0.0177219
SLC37A2	-0.407298	0.0090168		ARL5A	0.586556	0.00460351		ING4	-0.169844	0.0177622
SKAP1	0.29211	0.00902387		METTL10	0.399966	0.00462034		SUZ12P	0.349166	0.0177869
ZFP161	0.197818	0.00910864		C11orf58	0.367339	0.00462555		RPS3A	-0.592883	0.0178089
RUSC2	-0.40048	0.00914648		ANKRD13C	0.270351	0.00463629		ZNF131	-0.164793	0.0179406
ZNF287	0.381885	0.00915335		CEP57L1	0.376799	0.00473522		DPY19L3	0.287222	0.0179771
USP53	0.443233	0.00915715		PRKACB	0.352634	0.00474808		ME1	0.721525	0.0180466
NUP35	0.250441	0.00915978		ZNF385A	-0.589462	0.00475202		NPHP3	0.481253	0.0180669
RPL15	0.288662	0.00937029		MYPOP	-0.47069	0.00475877		SDF2L1	0.317436	0.0182331
MSRB2	-0.488238	0.00940578		PAR5	0.696765	0.00478823		CD36	0.536004	0.0184873
S100B	-1.88529	0.00941242		FBXO22	0.357187	0.00480594		SWAP70	0.37456	0.0185374
PANK2	-0.249249	0.00945674		CLOCK	0.310329	0.00480737		ERN1	-0.382771	0.0185873
EPHB2	-0.849689	0.00948337		TMTC2	-0.388866	0.00481109		L3MBTL4	0.462094	0.0186191
CD68	-0.434958	0.00954706		C12orf4	0.235588	0.00484486		ADNP	-0.166872	0.0186637
TTC7A	-0.273136	0.00959747		CNOT6L	0.325721	0.00484735		PSMG2	0.191109	0.0186739
PTGFRN	-0.419673	0.00959906		PMS1	0.397782	0.00490761		CNTNAP2	1.22404	0.0189889
BST2	-0.562746	0.00963279		ANKAR	0.383061	0.00490788		VANGL1	-0.349483	0.0191529
HSPA14	0.276586	0.00974298		ZBTB44	0.301159	0.00495255		RNFT1	0.332643	0.0192093
BLVRA	-0.487025	0.00975177		C6orf170	0.49629	0.00496345		C1orf31	0.419017	0.0192571
ATF2	0.203492	0.00976449		ABR	-0.281429	0.00499702		KIR3DL1	-1.33001	0.0192909
MOAP1	0.19711	0.00981742		PTAR1	0.377183	0.00500693		YIPF5	0.266542	0.0193222
ZNF850	0.352473	0.00990069		DCUN1D4	0.410045	0.00501348		PDZD8	-0.374537	0.0193988
TNFSF13	-0.436114	0.00994644		C5orf28	0.521061	0.00501352		ZHX3	-0.271742	0.0194871
KIAA1715	0.380729	0.0099478		SLC35A5	0.316111	0.00503607		NAV3	-0.884908	0.0194985
SLC25A17	0.219025	0.00997534		DGKE	0.431058	0.00504155		FBXO28	0.238749	0.0196261
RPL5	0.361168	0.00997991		NAPEPLD	0.35589	0.00504281		RPL6	-0.318512	0.0196566
ZFAND1	0.335797	0.010014		ARMC1	0.372847	0.00505128		MPZL2	0.60328	0.0197943
CEP57L1	0.339477	0.010018		MIR17HG	0.703572	0.00507083		ITK	-0.251547	0.0198821
GBP6	-0.842663	0.0100238		STRN3	0.259099	0.00511724		SIGLEC8	1.10362	0.0200404
ASTE1	0.199739	0.0100398		SMAD2	0.224854	0.00514286		CD2	-0.288167	0.0200623
ZNF582	0.312221	0.010068		CXCL16	-0.65009	0.00515939		SGPP1	0.498713	0.0201318
CAMK1	-0.602912	0.0101231		ZMYM6NB	0.287315	0.00520633		SFT2D1	0.231329	0.020147
PPPDE1	0.239301	0.0101278		SCFD1	0.264074	0.00521479		NBPF16	-0.332715	0.0203112
ADAMTS6	0.503985	0.0102257		NSF	-0.308006	0.00524592		RPL38	-0.308007	0.0203118
RPSA	0.352942	0.0102663		PPAP2A	0.597429	0.00530568		MS4A4A	0.844383	0.0203172
C20orf27	-0.446818	0.0102701		ZNF706	0.405057	0.00530814		MVK	-0.312286	0.0204166
RPL3	0.362242	0.010285		AK3	0.354245	0.00531901		RPL23A	-0.288736	0.020602
CELSR2	0.496144	0.0103116		TMEM161B	0.3957	0.00533237		TMEM135	0.33263	0.0207082
PTPRO	-0.519074	0.0103442		KBTBD6	0.300731	0.00536318		ESRRA	0.19748	0.0208106
TBC1D1	-0.297555	0.0103859		ALG10B	0.67907	0.00537219		CES1	1.11477	0.0208387
ZNF568	0.25608	0.0103996		SNX21	-0.452003	0.00540965		TOX	-0.38665	0.0209348
ADC	0.478964	0.0104112		C22orf40	0.376012	0.00541894		SRP68	-0.2262	0.0209438
FGR	-0.309306	0.0104536		PDCD10	0.349622	0.00545177		TMEM87B	0.277089	0.0210656
CCDC59	0.270517	0.0105028		KRAS	0.352508	0.00546855		ZBED4	-0.174706	0.0210677
LGALS1	-0.416203	0.0105604		ZNF470	0.393367	0.00547994		ATP10D	0.272417	0.0211103
PPARGC1B	-0.415226	0.0105799		LOC100306975	0.495087	0.00548887		HNRNPUL1	-0.187721	0.021261
LBH	0.263953	0.0106031		C14orf142	0.442507	0.00550361		HRH4	0.900333	0.0214039
SIDT2	-0.790987	0.0106184		TRIP11	0.250822	0.00552284		SLC5A3	0.286091	0.0214769
TRIM32	0.270319	0.0106467		TCEA1	0.328005	0.00555861		AUTS2	-0.390106	0.021566
RPL31	0.444589	0.0106772		NAA30	0.46044	0.00557424		MAN2A1	0.164179	0.0217244
SLC25A13	-0.22438	0.0106837		SF3B4	-0.267348	0.00562652		TIMM13	0.28513	0.0217582
C9orf167	-0.353715	0.0108724		CEPT1	0.298715	0.00563319		SPOPL	0.43323	0.0217585
CD37	-0.26328	0.0108847		FBXO28	0.288824	0.00563608		MGC57346	-0.328451	0.0219539
LRRC37A3	0.592191	0.0110703		ZNF326	0.384945	0.00564231		SPHAR	0.999072	0.0220314
PWWP2B	-0.346271	0.0110878		PEX2	0.221602	0.00566966		C1orf96	0.415692	0.0220435
FGD2	-0.477312	0.0111102		STYX	0.569985	0.00567738		PLCD1	-0.304266	0.0223162
RPL11	0.322151	0.0111626		ZNF384	-0.247899	0.00567971		TFEC	0.592013	0.0223402
NQO1	0.423138	0.0111772		FAM122A	0.223871	0.00568269		LRRC37A2	-0.416736	0.0224572
CCDC91	0.261058	0.0111868		SCAI	0.397057	0.00569669		NLRP6	-0.610326	0.0225178
MAFB	-0.669275	0.0112206		SLPI	-1.03761	0.00571822		RPL9	-0.511808	0.022746
BOD1	0.217547	0.0112571		ZNF770	0.328867	0.00572521		HNRNPU-AS1	0.330841	0.0229749
ZNF432	0.32742	0.0112604		HSPA14	0.2977	0.00579212		ADO	0.282904	0.0231029
ESRRA	-0.218403	0.0113286		ANKRD46	0.425539	0.00583665		ARL6	0.400522	0.0231789
NTNG2	-0.67282	0.0114047		VAMP4	0.544474	0.00584711		LENG9	0.399911	0.0231829
SLC7A11	0.591177	0.0114095		C21orf91	0.482535	0.0058478		SCCPDH	0.295053	0.0232093
RARA	-0.427197	0.0114383		ETV6	-0.336491	0.00585359		CSRP1	0.21166	0.0232988
TRIAP1	0.363354	0.0114796		ATXN3	0.381527	0.00586278		DRAM2	0.269278	0.0233565
NHSL1	-0.671589	0.0114991		APOO	0.498844	0.0058844		EAF2	0.376377	0.0234181
MARCO	-1.08621	0.0115091		PIGN	0.342071	0.00589732		STK39	-0.197424	0.0234432
STAT2	-0.64684	0.0116399		E2F5	0.656416	0.00592691		SMPD3	0.921335	0.0234893
SEZ6L	-0.575419	0.0116898		AP4E1	0.31665	0.00595696		C4orf32	0.574672	0.0235228
PEX2	0.199675	0.011694		RWDD4	0.332511	0.00603396		MFN1	0.175533	0.0237046
FOXO3B	0.290455	0.0117034		CCDC59	0.292741	0.0060509		MFSD11	0.144889	0.0237345
LOC493754	0.221479	0.0118993		LRP3	-0.563773	0.00607059		ZNF738	0.276827	0.0237656
C12orf26	0.266489	0.0119076		UBE2V2	0.375553	0.00610593		RPL7L1	-0.140042	0.0238313
BTRC	0.203563	0.0119131		C11orf49	-0.417587	0.00617052		TK1	0.782139	0.0238403
UBE2E2	-0.396129	0.0119366		SLMO2	0.711687	0.00624814		SEPT7P2	0.186001	0.0238953
WDR49	-0.554758	0.0120722		ZNF569	0.281867	0.00627201		RPL7A	-0.278245	0.0239001
ARV1	0.284299	0.0121046		GORASP1	-0.274123	0.00629437		NRIP1	0.259728	0.0241685
ARHGAP24	-0.378426	0.0121121		RRN3	0.248601	0.00632776		EHBP1	-0.183738	0.0241936
MYO7A	-0.568984	0.0121279		KLHDC1	0.5254	0.00634402		SLC25A13	0.195219	0.0244721
PLD3	-0.239952	0.012149		MMS22L	0.247356	0.00636899		EPHA4	-0.414642	0.0244914
GMPPA	-0.206374	0.0121859		TRAPPC6B	0.310073	0.00640929		RPS23	-0.296711	0.024536
SPATA5	0.213416	0.0122179		TM2D1	0.358658	0.00646224		UBA3	0.287739	0.0245964
CIRH1A	0.262417	0.0122901		MFSD8	0.303047	0.00646428		MDC1	-0.313783	0.0247112
LOC100287616	0.440278	0.0124153		RPE	0.315214	0.00653376		ATAD2B	0.151569	0.0247514
HAAO	-0.544893	0.0124635		MTERFD3	0.347472	0.00658048		GPR82	0.964652	0.0247518
TRAFD1	-0.435045	0.0124724		ATF2	0.215254	0.00659717		CD3G	-0.354556	0.024754
RENBP	-0.323228	0.0124789		LOC100506710	0.270965	0.00660852		SYNGR2	0.239857	0.0247589
COL8A2	-0.596709	0.0124968		OMA1	0.284733	0.00660916		RPL26	-0.396626	0.024838
LOC441242	0.377677	0.0125252		ABCD2	0.367387	0.00663302		THAP9	0.333816	0.0249627
SEC22A	0.221998	0.0126006		RARS2	0.231096	0.00664704		MAPKAPK5	-0.14861	0.0250281
PEA15	-0.342864	0.0127302		DNAJC19	0.363081	0.00666173		RPS27A	-0.37892	0.0250537
CCDC65	0.369643	0.0127743		HMGB1	0.381273	0.00676053		PSMB9	0.354084	0.0250624
TAF9B	0.40502	0.0129115		SMEK2	0.247697	0.00680129		KIAA1671	-0.614332	0.0251062
CRYBB2P1	0.511158	0.0129209		KIAA0556	-0.305515	0.00684743		ZSCAN5A	0.336942	0.0251099
STRADA	-0.19393	0.0129741		PAPD4	0.226608	0.00685219		BAK1	0.235682	0.0251617
CARD9	-0.494761	0.0129937		PGM5P2	-0.299118	0.00685381		ITGB8	1.17745	0.0252247
NAGK	-0.384283	0.0130272		POLR2J2	-0.557117	0.00687713		PGBD1	-0.445451	0.0252306
RAB39B	0.268848	0.0130847		ARNT	-0.180272	0.00689204		UCHL5	0.34211	0.0252946
HERC2P2	-0.6699	0.0131525		ABCE1	0.333926	0.00699675		TNPO1	0.2646	0.0253419
ADAMTS10	0.480749	0.013157		ZNF460	0.22278	0.00702153		RPS3	-0.333557	0.0254469
DPH5	0.275591	0.0131576		FTSJD1	0.361694	0.00703728		MTBP	0.301169	0.0254962
DNAJC24	0.377391	0.0131728		ABHD13	0.52698	0.00703786		LOC400927	0.307227	0.0254999
RCN2	0.294486	0.013248		TPP1	-0.42391	0.00703839		C1GALT1	0.486562	0.0257111
SLC41A3	0.259551	0.0133071		DNAJC24	0.414325	0.00703854		CKS1B	0.380146	0.0257571
TP53TG1	0.523188	0.0133587		RSL24D1	0.51457	0.00704013		ZNF432	-0.284336	0.0257982
FMNL2	-0.736677	0.0133606		RELA	-0.255889	0.00705985		FAM114A1	-0.245673	0.0258498
ZNRF1	-0.290928	0.0133775		TSEN15	0.381153	0.00709307		WWC2	0.375677	0.0259233
ZNF529	0.302221	0.0133985		NDUFAF4	0.40376	0.00709665		C9orf72	0.347054	0.0260809
SERPINA1	-0.416898	0.0134243		MAML2	-0.307195	0.00710074		MSX2P1	-0.491588	0.0260992
BMP1	-0.427243	0.013513		CHORDC1	0.429091	0.00713352		STARD9	-0.381238	0.0261937
RPS7	0.512036	0.0135787		USP53	0.459328	0.00714147		STYK1	-0.636383	0.0262873
ZNF507	0.236562	0.0136421		MITD1	0.319252	0.00717791		PLEKHA2	0.211914	0.02631
SPSB1	-0.484597	0.0136821		SPAG16	0.525466	0.00718556		SLC46A3	0.196484	0.026456
ARHGEF9	0.193552	0.0137184		MGAT4A	0.28738	0.00724545		TAS2R30	0.282808	0.0264611
AUH	0.164657	0.013785		CCDC97	-0.243206	0.00729432		MPZL1	-0.557919	0.0264836
RANBP6	0.270692	0.0137949		PHC3	0.267076	0.00729935		AUH	-0.146829	0.0265358
SACS	0.293525	0.0138135		C4orf46	0.442912	0.00730109		KCNMB1	0.31981	0.0265388
NDNL2	0.220682	0.0138547		GLMN	0.537152	0.00731014		MASTL	0.365919	0.0266229
RBM4B	0.182774	0.0139087		STYXL1	-0.345799	0.00731169		SNAPC3	0.199278	0.0266293
ARHGAP31	-0.341028	0.0139734		TM9SF3	0.376459	0.00731942		SLC25A24	0.391441	0.0268662
SF3B4	-0.233671	0.0140795		KLRF1	0.719024	0.00734467		CDK2AP1	0.365043	0.0269051
MICALL1	-0.228613	0.0140979		ICA1L	0.484682	0.00740862		2015-03-05	0.30767	0.0269346
SART1	-0.253107	0.0142524		DHX36	0.246849	0.0074333		SLC35A3	0.360092	0.0269498
LRRC59	-0.209035	0.0142604		SUOX	-0.32681	0.00745476		OSBP	-0.11752	0.0271491
ISG15	-1.51839	0.0143051		GCFC2	0.37486	0.00746224		RPL5	-0.304952	0.0271562
EIF5A2	0.474802	0.0144368		ATAD2B	0.183977	0.00746911		ATG9B	-0.570278	0.0272352
PLS1	0.49229	0.0144979		MTMR9	0.260589	0.00749999		FEZ2	0.206973	0.0272831
EIF4A2	0.171703	0.0145004		C1orf27	0.273701	0.00751466		GUSBP3	0.549795	0.027416
ADAM22	0.436333	0.0146028		CS	-0.200174	0.00755204		MRPL36	-0.335375	0.0275145
MRPL36	0.375184	0.0146047		GEN1	0.36709	0.00756362		ALG6	0.295423	0.0276055
ATG16L1	0.163335	0.0147287		PCNP	0.434881	0.0075699		GUF1	0.205181	0.0276416
SLC39A8	0.297958	0.0149233		ZRANB2	0.411829	0.00757041		SRSF1	0.229434	0.0277504
AGAP5	0.33626	0.0150285		ADAM15	-0.380106	0.00762592		FAM199X	0.329268	0.0278073
CPT2	-0.190444	0.0151592		HNRNPU-AS1	0.394825	0.00763912		ACER3	0.27992	0.0278201
INPP1	-0.348651	0.0151976		NPAT	0.259798	0.00764258		AGPS	0.274368	0.0278261
ABCA1	-0.577063	0.0152052		SPCS3	0.518232	0.00765463		TAF8	-0.162936	0.0278531
WASH1	-0.415173	0.0152191		CLK1	0.311951	0.00766104		P4HA1	0.169268	0.0278962
C12orf57	0.479028	0.0154457		ZNRF1	-0.316365	0.00766576		MKRN2	0.115992	0.0279132
GDF11	0.307087	0.0154748		SH2D1A	0.325669	0.00770062		HERC2P3	-0.620834	0.0280329
PATL1	-0.276355	0.0155329		NUS1	0.38165	0.00770153		KIN	0.179217	0.028093
DERL2	-0.199848	0.0156677		SNORD2	-0.367775	0.00774374		ZNF831	-0.212726	0.0281595
EZR	-0.221588	0.0157264		ZMYM1	0.422953	0.00774731		EID3	0.229775	0.0283026
FIBP	-0.262069	0.0158612		C5orf43	0.428677	0.00777502		MAPK9	0.189729	0.0283036
CD101	-0.542015	0.0158645		EIF5A2	0.521511	0.00779012		SLC30A9	0.226164	0.0283676
FCGBP	0.646825	0.0158704		FAM76B	0.464612	0.00780048		TARS	0.174037	0.0284353
RPL27A	0.284774	0.0159772		LOC646719	0.389705	0.00781568		CACHD1	-0.598576	0.0286859
ZNF429	-0.527575	0.0159927		PRAF2	-0.498863	0.00781601		CACNG6	1.08288	0.0289176
CNOT6L	0.273316	0.0160102		MAN2A1	0.193197	0.00785007		SEC23B	0.133871	0.0289702
C7orf73	0.433471	0.0161191		MIR186	2.05402	0.00785196		POMP	0.208713	0.029039
GAS5	0.338681	0.0161569		TMEM106B	0.560006	0.00791962		RPL31	-0.374274	0.0290655
LOC100506334	0.436941	0.0162212		PATL1	-0.30644	0.00792905		CNOT3	-0.28861	0.0293288
ZNF570	0.229052	0.0162237		SS18	0.238328	0.00795808		STARD4	0.33854	0.0293921
ARHGEF11	-0.415799	0.0162885		CREBL2	0.264482	0.00795832		UPRT	0.229442	0.0294725
TGFBI	-0.359005	0.0163302		GPR15	-1.04739	0.00797778		IMPA1	0.348023	0.0296463
CTSF	0.419209	0.0163812		ARHGAP24	-0.402755	0.0079841		ETFA	0.221531	0.0297711
LOC100329109	0.278143	0.0164503		ZNF302	0.315802	0.00804895		IRS2	-0.395661	0.0298358
SLC35A4	-0.261355	0.016495		EIF2C1	-0.237549	0.00809805		EEF1G	-0.297028	0.0299384
KLRF1	0.634978	0.016503		FAM199X	0.403785	0.00811933		TPMT	0.379738	0.0299388
TMEM38A	-0.49229	0.0165096		BPI	-1.27894	0.00812269		GPN2	-0.129742	0.0300965
HERC2P3	0.682688	0.0165565		LRRC40	0.403535	0.00814125		MECP2	-0.215294	0.0301848
FAR2	-0.436339	0.0165686		ATG14	0.298564	0.00815291		LACC1	0.45096	0.0301932
FANCC	0.350422	0.0167006		C5orf44	0.281505	0.00815838		LOC100506585	0.460925	0.0302118
IL1RN	-0.667609	0.0167837		ATXN7L3	-0.195006	0.00817445		ORMDL1	0.273346	0.0304408
ZNF365	0.638815	0.0168002		NCOA6	-0.367612	0.00819083		TAF1A	0.280234	0.0305439
TMEM237	0.396084	0.0168472		ALG10	0.517196	0.00825524		COX18	0.293255	0.0305569
C9orf5	0.252528	0.0168866		HCFC2	0.281879	0.0082599		RPL29	-0.26249	0.0306009
RELT	-0.325433	0.0169315		USP37	0.232393	0.00835434		GDAP2	0.201245	0.030721
NAP1L3	0.6795	0.0169662		ZFAND6	0.370361	0.00836892		ACVR2A	0.258894	0.0307421
ZNF354C	0.267374	0.0170595		SEPN1	-0.249672	0.00837069		FBP1	0.26413	0.0307847
SEC24D	-0.240279	0.0171088		MECR	-0.364256	0.0083788		PPP1R13B	-0.255435	0.0308804
SH3BP5	0.206747	0.0172465		RBM45	0.230122	0.00838122		EIF3H	-0.186054	0.0309198
EID2B	0.361475	0.0172536		MPO	-1.07253	0.00845911		NCALD	-0.321279	0.0309546
PIWIL4	-0.444203	0.0172977		ORMDL1	0.338629	0.00855575		SNRPB2	0.252602	0.0310095
PTPN1	-0.166909	0.0173263		RALA	0.31573	0.00856205		SIAE	-0.309379	0.0310584
RPS27A	0.404685	0.0173351		SRRM1	-0.209123	0.0085992		VTA1	0.208743	0.031089
CYP4F12	-0.727087	0.0174794		PLAG1	0.586943	0.0086136		MECR	-0.291859	0.0311202
CAPG	-0.347622	0.0175635		ARHGAP31	-0.367044	0.00864776		NHSL1	0.564162	0.0311224
KIF20B	0.361785	0.0176269		RUSC2	-0.403763	0.00864992		DLEC1	-0.377435	0.0312414
RNF115	0.177763	0.0177315		C6orf228	0.405786	0.00865637		SESTD1	0.340189	0.0312998
ANAPC16	0.22639	0.0177387		ATP8B3	-0.452733	0.00868187		DLD	0.242891	0.031307
MILR1	-0.525874	0.0177391		PANK3	0.218553	0.00872981		DCAF5	-0.126953	0.0313101
TRIM56	-0.282198	0.0177661		ALG12	-0.198866	0.00873951		YAF2	0.296937	0.0313293
TTC39B	0.293434	0.0177922		SUGP1	-0.195227	0.00877361		MSC	-0.644515	0.031337
PSEN2	-0.301461	0.0178114		MUDENG	0.273283	0.0088268		NEBL	-2.26836	0.0314128
PGBD2	0.197092	0.0178848		CNOT3	-0.353257	0.00883691		BTRC	-0.171558	0.0314724
HLA-DQA1	-1.24229	0.017886		OXA1L	-0.188731	0.00885889		GGT1	-0.462612	0.0317123
ANKRD13C	0.221346	0.0178922		SLC30A6	0.268177	0.00886989		MIR17HG	0.524029	0.0317409
MATK	0.421003	0.0179369		FAM193A	-0.245124	0.00888966		CYSLTR1	0.330076	0.0317711
CDKN2AIP	0.216423	0.0179988		NDUFA5	0.487283	0.00891716		ATE1	-0.143484	0.0318513
PPP1R26	-0.422924	0.0180019		TTC39B	0.326866	0.00899914		CD38	0.557046	0.0319308
ZNF385A	-0.483623	0.0180074		ALG13	0.377434	0.00904553		CRYBB2P1	-0.435012	0.0319494
SCPEP1	-0.253681	0.0180092		U2SURP	0.243547	0.00905961		RPL19	-0.267858	0.0320143
LOC439949	0.307406	0.0180669		LRRC58	0.421211	0.00907229		CCDC92	-0.277919	0.0322543
ZFP30	0.391185	0.0180766		TRAPPC1	-0.464228	0.0091059		C10orf12	-0.209	0.0322913
IFI30	-0.428413	0.0182655		UBE2K	0.335206	0.00911418		ATG4C	0.297053	0.0323231
ADAR	-0.403446	0.0182772		CREBZF	0.523758	0.00911985		PSMA3	0.198829	0.0323501
KLF4	-0.546897	0.0182987		SPSB1	-0.515167	0.0091929		UNG	-0.25772	0.032392
PCK2	-0.329533	0.0184209		SIKE1	0.362688	0.0092322		MRPS18C	0.293633	0.032476
NDRG1	-0.173478	0.0184599		SCAMP1	0.522653	0.00923394		ZNF365	-0.565593	0.0324948
UBE2L6	-0.553071	0.0185665		UAP1L1	-0.483364	0.00925626		EIF3F	-0.200446	0.0325127
OPA1	0.219557	0.0186422		LIG4	0.309356	0.00929101		CLOCK	0.228072	0.0327611
RING1	-0.214942	0.0187174		LIN7C	0.533437	0.00930404		DUSP16	-0.314594	0.0328543
SP110	-0.359561	0.0187828		TNFAIP3	-0.224174	0.00930803		EIF4B	-0.228473	0.0330987
ACAA1	-0.188912	0.0187838		EXOC5	0.414928	0.00931659		SLC25A40	0.320561	0.0332196
IK	-0.198915	0.018834		PPP1R10	-0.277388	0.00933342		PRSS33	1.07904	0.0332704
P2RX4	-0.291948	0.0188718		GRK5	-0.226656	0.00940539		DENND2C	-0.556364	0.0333015
CD69	0.449461	0.0188785		TGFBR1	0.330619	0.00942016		PPAP2A	0.443159	0.0333561
CRBN	0.226621	0.0190217		PRKRA	0.228764	0.00950191		C8orf83	0.345028	0.0333709
ZNF799	0.270777	0.0190597		CYCS	0.433374	0.00952116		BCL11A	0.422971	0.0334051
APOL2	-0.358624	0.019061		TXNDC16	0.361365	0.00957353		RENBP	0.271082	0.0334222
C11orf68	-0.244317	0.0190726		C12orf23	0.583421	0.00959688		LZTFL1	0.283502	0.0334316
CRYZ	0.512866	0.0190751		ORC5	0.331562	0.0096052		C12orf49	-0.119097	0.0335366
IRF5	-0.420056	0.0190955		PURB	0.350814	0.00961654		ARV1	-0.236848	0.033733
GALNT12	0.282178	0.0191509		LNX2	0.218192	0.00962247		ZNF853	-0.32061	0.0337817
NAIP	-0.493779	0.0191571		FASTKD2	0.283485	0.00962359		RPSA	-0.286581	0.0337966
CDK11A	-0.386522	0.0193788		PHF6	0.308786	0.00966825		IL32	-0.390258	0.0338363
KIAA0513	-0.293069	0.0194216		KHSRP	-0.232907	0.00967506		MTHFD2	0.323631	0.0338492
EMP3	-0.268118	0.019437		RAD17	0.261747	0.00970862		HK3	0.327261	0.0339444
LOC100653515	-0.488761	0.0194416		SIRT1	0.219739	0.00972728		ERP44	0.183073	0.0340098
PRKCE	-0.254455	0.019451		ZBTB41	0.521021	0.00975991		C11orf75	0.386047	0.0341856
LAP3	-0.867058	0.019462		ATP5S	0.331583	0.00977345		SLC35F5	0.262093	0.0342076
NAGA	-0.344145	0.0194645		MFSD11	0.167825	0.00977362		PABPC1	-0.218983	0.034258
AK5	0.567335	0.0194887		TTC33	0.374938	0.00979111		RAB39A	0.59304	0.0342843
C13orf15	0.433755	0.0195021		BRWD1	0.242369	0.00980883		NIPA2	0.193779	0.0343122
RPL6	0.318702	0.0195898		SLC1A4	-0.403743	0.00983433		FLJ42393	0.464746	0.0344054
SP140	-0.31966	0.0197553		TMEM126B	0.419823	0.00984805		C14orf80	0.312128	0.0345004
THNSL1	0.399877	0.0199108		LOC440354	0.416087	0.00985686		UBE2D1	0.716232	0.0345552
SNRNP35	-0.214189	0.0199176		ZNF805	0.26225	0.00986176		TMEM41B	0.393509	0.0346843
ANXA5	-0.413049	0.0199608		NUDT21	0.286658	0.00987013		FAM22D	-0.41478	0.0347355
LIN9	0.373975	0.020033		MIER2	-0.355156	0.00989478		C9orf80	0.219558	0.0347645
RIPK1	-0.202091	0.020077		XPO1	0.265342	0.00989496		HCFC2	0.220268	0.0348485
DPRXP4	-0.522811	0.0200891		R3HDM2	-0.221573	0.00992634		CACNA1I	-0.484152	0.0349147
DENND2D	0.237255	0.0202155		PWWP2B	-0.352036	0.009943		GTPBP8	0.312471	0.0349275
CAPNS2	-0.49535	0.020217		CUL5	0.330052	0.00994409		OSGEPL1	0.284255	0.0349502
FAM216A	0.307525	0.0202387		ARSK	0.45702	0.00994785		SRSF9	0.132032	0.0349775
C1orf9	0.265871	0.0204674		ZNF813	0.310142	0.00995327		FMNL2	0.618655	0.0350034
ASNSD1	0.338913	0.0204746		TP53RK	0.240083	0.0100087		GPATCH3	0.180098	0.035017
PRKCQ	0.22648	0.0206792		JMY	0.323576	0.0100151		RPF1	0.162128	0.0351026
TMEM67	0.368845	0.0207315		KLHL28	0.355403	0.0100455		TM7SF3	0.145875	0.0351026
ZNF578	0.380822	0.0207641		ITGB8	1.37157	0.0101528		UBE2V2	0.28059	0.0352946
RBL1	0.211585	0.0207682		ZBTB8OS	0.288648	0.0101919		KRAS	0.259485	0.0353043
EEF1B2	0.394916	0.0207824		HBS1L	0.236222	0.0102554		MFSD7	0.338072	0.0354841
NPC1	0.241964	0.0207904		RAC2	-0.285599	0.0102625		TMEM48	0.227616	0.0356313
HMOX1	-0.413141	0.0208733		HSPA13	0.351183	0.0102861		MIS18BP1	0.239602	0.0356369
FEZ1	0.766554	0.0208757		CD300LF	-0.281185	0.0103241		SLC29A1	0.796679	0.0356776
PLA2G4A	-0.32772	0.0209118		ETNK1	0.510798	0.0104123		TMBIM4	0.271773	0.0357092
MKL1	-0.249027	0.0209229		ZNF682	0.41175	0.0104794		IFI44L	1.58792	0.0358781
CGRRF1	0.339405	0.02094		MILR1	-0.571334	0.0106033		FAM76A	0.201411	0.0358945
CSRP1	-0.215682	0.0210014		ZNF451	0.201581	0.0106122		PMS2CL	0.183873	0.0360161
USP14	0.26151	0.0210891		STAM	0.200012	0.0106204		RNF26	-0.223891	0.0360239
TWSG1	0.375738	0.0212302		ZNF24	0.264949	0.0106852		LOC729852	0.266947	0.0361196
MIER2	-0.313473	0.0212338		ZNF709	0.327859	0.0106858		CIRH1A	-0.215971	0.0361948
RTP4	-0.708956	0.0212603		SEPT7P2	0.212824	0.010689		IPMK	0.464263	0.0364379
RPS29	0.392378	0.0212783		BEX4	0.380608	0.0107388		AP4E1	0.233966	0.0366337
ZNF175	0.237331	0.0212854		SLC35F5	0.321238	0.0107714		C1orf74	-0.25007	0.0367164
STAMBPL1	0.228264	0.021295		C9orf3	-0.23325	0.0107933		SMARCC2	-0.179116	0.0367482
SNX20	-0.233008	0.0214216		STK17B	0.386779	0.0108077		UBASH3A	-0.307262	0.0367672
KLHDC7B	-0.598014	0.0214263		PKIA	0.446677	0.0108102		ZNF202	-0.1677	0.0368357
SYNGR2	-0.246168	0.0214895		FOPNL	0.299936	0.010828		TMEM65	0.472113	0.0368464
TXLNG	0.154129	0.0214958		TMEM19	0.336267	0.0108592		RPS29	-0.352616	0.0369031
ZNF248	0.259408	0.0215123		DCXR	-0.425208	0.0108687		SKAP1	-0.228405	0.0369544
ZZZ3	0.180123	0.0215257		USP45	0.389881	0.0108699		CLEC4C	0.979043	0.0369742
LAPTM4B	0.447213	0.0216012		FAM114A1	-0.284465	0.0108889		SNORA74B	0.808535	0.036977
SGCB	0.438362	0.0216235		NAA16	0.322754	0.0109086		GATA3	-0.293525	0.0369832
TRAT1	0.490065	0.0216363		URI1	0.237007	0.0109283		RECK	-0.210517	0.0372215
PEX1	0.170869	0.0216812		VAT1	-0.272023	0.01098		RPS15A	-0.525061	0.0372945
SPATS2L	-0.950548	0.0216999		SF3A1	-0.274889	0.0110542		SMARCA2	-0.123376	0.0373446
SEC62	0.33924	0.0218008		SLC35A4	-0.278528	0.0110962		C10orf2	-0.256079	0.0373459
CARS2	-0.226651	0.0219417		LCOR	0.279744	0.0111097		ZMYM1	0.322775	0.0373538
C6orf48	0.275666	0.0220487		FAM82B	0.24837	0.0111115		FBXL15	-0.2272	0.0375267
ST3GAL5	-0.315384	0.0221217		DLL1	0.872837	0.0111394		PCIF1	-0.224452	0.0375472
NAGPA	-0.213119	0.0221617		FLJ41484	0.920746	0.0111875		MOB1A	0.207152	0.0375979
ABTB2	-0.795548	0.0221728		LOC100506124	-0.356643	0.0112007		C6orf89	-0.123685	0.037606
HTATIP2	-0.278333	0.0221805		BAZ2A	-0.322673	0.0112008		PRAF2	-0.380587	0.0376325
PRCC	-0.192016	0.0222216		FAM122B	0.330275	0.0112059		RPL37	-0.268057	0.0376956
FLJ42627	-0.32488	0.0222424		PUS7L	0.361638	0.0112199		GON4L	-0.142552	0.0377719
MYOF	-0.649521	0.0222636		IPO7	0.219824	0.0112345		CBR4	0.302005	0.0379596
MLH3	0.208557	0.0222768		LOC100288615	0.327236	0.0112405		PPT1	0.474876	0.0380048
UAP1L1	-0.418454	0.0223742		ENOPH1	0.332754	0.0112781		C17orf75	0.210968	0.0380066
SBDSP1	0.245906	0.0224829		DNAJC14	-0.169767	0.0112907		ATXN3	0.27906	0.0380454
PRKRIR	0.241954	0.0225054		TEKT4P2	1.08238	0.0112987		GPBAR1	0.489324	0.0380602
RAPGEF6	0.199745	0.0226113		FXYD5	-0.286313	0.0113203		EXOC6B	-0.232996	0.0380738
RPL26	0.403539	0.0226203		TEFM	0.263425	0.0113213		LOC283174	-0.517774	0.038125
L3MBTL3	-0.189928	0.0226499		VIPR1	-0.330571	0.0113771		HSPA5	-0.199478	0.0381568
SDC2	0.78198	0.0228164		FANCF	0.294198	0.0113838		FKBP5	-0.388179	0.0382639
TXNDC9	0.298849	0.0229157		RAD1	0.292225	0.0113877		SLC30A7	0.286398	0.0384119
CYBB	-0.357539	0.0229161		DCUN1D5	0.361829	0.0114114		ZSCAN20	-0.216438	0.0385246
AKT3	0.287483	0.022926		CD4	-0.311371	0.0114564		NOMO2	0.338466	0.0385936
RAB24	-0.327415	0.0229594		GORAB	0.308362	0.0114787		MITD1	0.239327	0.0386193
TFDP2	0.246031	0.0230876		ST14	0.565939	0.0114883		DDX11L10	-1.51825	0.0387966
GRN	-0.36479	0.0231042		RAB8B	0.42384	0.0115574		ZNF706	0.290445	0.0392393
PGBD4	0.330458	0.023116		CCDC126	0.458316	0.0115985		ZNF827	-0.316177	0.0393312
CLCN6	-0.285695	0.023198		GLO1	0.301684	0.0116374		FYN	-0.171279	0.0394817
DYRK2	0.26824	0.0232371		TMEM87B	0.305715	0.0116679		RPS7	-0.420257	0.0395058
UVRAG	-0.154996	0.023332		GPR162	-0.52003	0.0116772		ANXA5	0.361533	0.0395976
ABCD1	-0.323557	0.0233696		FAM172A	0.221285	0.0116791		CD99L2	-0.138153	0.0398184
NCKAP1L	-0.179243	0.0233705		SLC38A9	0.268713	0.0117022		ULK4	-0.248166	0.0398287
NAPSB	-0.495384	0.023371		C17orf89	0.305311	0.011731		LOC653653	0.800014	0.0400462
C2orf18	-0.17645	0.0233733		WASL	0.380624	0.0117395		BATF2	0.900902	0.0401663
TRIB1	-0.354701	0.0234456		ACTR6	0.412797	0.0117467		LYPLAL1	0.286646	0.0401774
SLC31A1	-0.274761	0.0234932		CROT	0.263933	0.0118047		GCH1	0.46652	0.0402063
IRF9	-0.38307	0.0235045		RNF139	0.307456	0.0118146		POP1	-0.20721	0.04025
PLSCR1	-0.833387	0.0235969		SLC38A2	0.304581	0.01186		ABI1	0.1868	0.0402621
SAMD3	0.330157	0.0236364		CBR4	0.372546	0.011896		LOC100132352	0.200251	0.0404345
CMPK1	0.339251	0.0236505		TGFB1	-0.302268	0.0119063		PDLIM5	0.234274	0.040441
ATMIN	0.1506	0.023696		IMPA1	0.407956	0.0119357		SOAT1	0.211894	0.0405277
EIF5	0.167314	0.0237571		MED6	0.184248	0.0119424		PLCL1	-0.350005	0.040801
SLC9B1	0.467575	0.0238777		KRR1	0.343914	0.0119812		MORF4L2	0.155135	0.0409158
EWSR1	-0.1484	0.0241402		SLC30A7	0.353741	0.0119922		SRRM1	-0.158816	0.0409806
MYADM	-0.392533	0.0241912		XYLT1	-0.224036	0.0120094		C1orf27	0.203871	0.0409917
LY6E	-1.02561	0.0242534		AGGF1	0.235505	0.0120696		METTL14	0.217964	0.0411128
WDFY2	-0.201354	0.0242616		IGLL5	-1.26894	0.0120716		PAPSS1	0.396622	0.0411412
ZBED4	0.170216	0.0242999		MED21	0.362414	0.0120752		FLJ41484	0.726637	0.0411472
ALAS1	-0.246935	0.024349		FBXO3	0.239281	0.0120986		TRMT1L	0.174674	0.0411917
POT1	0.25345	0.0243991		2015-03-05	0.353209	0.012108		CISD1	0.380958	0.0413368
KLF12	0.230694	0.0244604		C14orf133	-0.164946	0.0121092		KLHDC7B	0.524817	0.0414611
STX16-NPEPL1	-0.422043	0.0244664		PPP1R2	0.433427	0.012123		APPL2	-0.197424	0.0414839
SEC23B	-0.138246	0.0244776		WHAMMP2	0.427833	0.0121347		ULK2	0.243851	0.041554
GCNT4	0.435089	0.0244815		SOCS4	0.372176	0.0121695		RIN1	0.586443	0.0415724
EFCAB7	0.31877	0.02449		PYROXD1	0.318104	0.0121703		PICK1	-0.230944	0.0416038
SLC2A9	-0.369345	0.0245341		POLR2H	0.194242	0.0122099		PRDM8	-0.317766	0.0416414
C1orf212	-0.12467	0.0245365		FKBP15	-0.218753	0.0122273		SRRM2	-0.357867	0.0416782
KLHL3	0.316748	0.0246469		CGRRF1	0.371317	0.0122338		PDZD4	-0.413561	0.0416917
EFNA4	-0.246286	0.0246756		CISD1	0.476549	0.0122341		EIF3G	-0.15374	0.0417699
COPS2	0.358913	0.0246932		TMEM167A	0.372361	0.0122603		AKIP1	-0.299424	0.0418248
CCNB1IP1	0.21983	0.0247443		CEACAM1	-0.612154	0.0123928		HIST2H2BC	-0.318679	0.0420494
EHBP1L1	-0.304941	0.0248305		ATP11B	0.25659	0.0124242		TBC1D12	0.232797	0.0420747
PARP9	-0.635744	0.0249446		CAND1	0.224142	0.0124791		WDR34	0.390456	0.0421574
ZNF813	0.265991	0.0249553		EPT1	0.316496	0.0125248		ARID1A	-0.274993	0.0423376
NCLN	-0.160678	0.0249616		ENPP4	0.448246	0.0125275		ZNF816	-0.307601	0.0425171
TIMP2	-0.365779	0.0250049		ATP13A3	0.276015	0.0125373		ARPP19	0.233792	0.0425897
CUEDC1	-0.344185	0.0250196		PDE3B	0.36898	0.0125504		TBRG1	0.135315	0.0425921
CEP68	0.263831	0.0251205		TMEM64	0.47785	0.0125741		NCOA5	-0.143532	0.042627
TOMM5	0.245821	0.0251697		CCDC76	0.364081	0.0125951		C2orf47	0.223472	0.0426769
FAM66C	0.556944	0.0251746		RTN1	-0.510122	0.0126175		EPSTI1	0.901307	0.0427698
PFN2	0.670161	0.0252009		NUDT15	0.332652	0.0126427		RAB1A	0.231763	0.042811
ENPP4	0.397527	0.0252026		TICAM1	-0.3293	0.0126458		METTL7A	0.246765	0.0428522
TMEM183A	0.379534	0.0252302		PHLDB2	0.357539	0.0126508		CHCHD7	0.174396	0.042985
PHF13	0.168562	0.0253896		DPF2	-0.204534	0.0126878		DSTNP2	0.225097	0.0430181
DMXL2	-0.314199	0.0254479		TDG	0.223364	0.0126997		SORD	0.398724	0.043028
CD80	-0.636688	0.0254784		HOXB2	0.764104	0.0127014		ALMS1	-0.178496	0.0430806
PSAP	-0.314709	0.0256176		BCL2L11	-0.340488	0.0127632		KIAA1033	0.295275	0.0430941
DUSP19	0.467105	0.0256322		KBTBD3	0.473532	0.0128045		HSD17B4	0.180927	0.0432224
STRN3	0.201369	0.0256674		USP35	-0.279204	0.0128056		NUDT15	0.264578	0.043309
PLAGL1	-0.278519	0.0257023		ZNF280D	0.283207	0.0128559		NUDT22	0.22306	0.043457
BBS9	0.235191	0.0257165		DHX8	-0.183895	0.0129072		NT5C3L	-0.483866	0.0434695
TXNDC16	0.306358	0.025732		L3MBTL4	0.490866	0.0129346		TMEM200A	-0.509389	0.0436529
DNAJC25	0.315354	0.0257447		TMED2	0.271093	0.0130187		POLR1E	-0.235919	0.0438104
LOC100505865	0.532358	0.0258011		MYBL1	0.453452	0.0130462		HIC1	0.618211	0.0438847
POLR2K	0.402199	0.0258429		C12orf29	0.480164	0.0130589		EVC	-0.436911	0.0439796
RPS20	0.372701	0.0260527		SRSF10	0.289833	0.0131726		FAM98A	0.196907	0.0440745
EREG	1.22766	0.026068		MAST2	-0.258677	0.013245		FOXN3	-0.131331	0.0443787
N6AMT1	0.270985	0.0260707		CAPN12	-0.514064	0.013251		G2E3	0.320071	0.0443883
ZNF510	0.236775	0.0260997		CD99L2	-0.169236	0.0132683		CELSR2	-0.380174	0.0444553
ASB2	-0.547812	0.0262373		NPHP3	0.505627	0.0134138		STAM2	0.240077	0.0446101
ZNF491	0.414826	0.026255		NDUFB5	0.341075	0.0134332		REREP3	-0.693145	0.0447615
MICU1	-0.242803	0.0262605		SLC30A9	0.257954	0.0134393		PDE7B	0.454024	0.0447806
C9orf91	-0.409142	0.026348		ARHGDIA	-0.311214	0.013464		ZNF544	-0.194875	0.0450414
ZNF544	0.217562	0.0264243		HMGN4	0.305753	0.0135372		USP21	-0.258716	0.0450513
POLR2J2	-0.448116	0.0264316		SLC25A16	0.259837	0.0135374		INPP5F	0.214071	0.0450562
ZNF571	0.319947	0.026526		TRIM59	0.375626	0.0135435		B3GNT1	-0.342656	0.0450947
MLF1IP	-0.403759	0.0265603		LOC100271836	0.548324	0.0135504		MBOAT1	0.213651	0.0451468
FAAH	-0.354371	0.0266027		COPS2	0.398117	0.0135597		RPS15	-0.266507	0.0451675
RYR1	-0.428069	0.0266942		ZBTB6	0.35678	0.0135905		RPL3	-0.276392	0.0452286
LINC00115	0.341038	0.0266954		AEBP2	0.459035	0.0135938		NAPG	0.214247	0.0452802
ACTR3C	0.313828	0.0267538		RNF115	0.185692	0.0136292		ZNF777	-0.235674	0.0452915
UBE3D	0.297929	0.0267818		ZNF138	0.336204	0.0136306		POLR3GL	-0.148428	0.045295
WARS	-0.543394	0.026854		PTK2	0.276431	0.0136632		MED30	0.232359	0.0453839
ANKRD46	0.333669	0.0268585		C12orf76	0.24074	0.0136694		NFATC1	-0.201234	0.0453908
LCK	0.259887	0.0269572		NKAPP1	0.294062	0.0137361		CAMSAP1	-0.1619	0.0453924
NAT6	-0.420774	0.0269699		VHL	0.23169	0.013817		FLJ35390	-0.296793	0.0454525
PPFIBP2	-0.367754	0.026985		NAA50	0.288265	0.0138265		2015-03-01	0.377762	0.0454855
TMTC1	1.56001	0.0270295		ATAD1	0.251669	0.0138307		ARL5A	0.39878	0.0459276
MIR1537	-0.459115	0.027057		SLC7A7	-0.371771	0.0138551		ARL8B	0.299604	0.0461002
ZFP37	0.406637	0.0270915		C10orf32	0.616093	0.0138606		ATP1B1	0.396663	0.0461996
LOC374443	0.260997	0.0271147		COMMD10	0.29007	0.0138628		RAB18	0.276234	0.0462084
NUDC	-0.324965	0.0271641		MIR3140	0.875034	0.0138657		SCAMP1	0.390524	0.0462129
ZNHIT3	0.297665	0.0271873		TMTC3	0.391643	0.0138696		FLJ42627	0.280074	0.0463065
HOMER3	-0.333662	0.0272799		FAM108B1	0.26929	0.0139444		RPL12	-0.316308	0.0463477
MGC16142	0.272616	0.0273282		SLC25A32	0.326752	0.0139596		KCNA3	-0.186883	0.0463765
PLEKHA1	0.252255	0.0273908		RSBN1	0.266173	0.0139638		FAM108B1	0.213988	0.0466264
FAM169A	0.367591	0.0274228		DCUN1D1	0.492212	0.0139738		TIMM10	0.375286	0.0468707
LOC100129361	0.214947	0.0275486		KLHL24	0.226771	0.0139796		SMARCD1	-0.150811	0.0469013
KIAA0226	-0.314367	0.0276507		C5orf24	0.404073	0.0140037		RARS2	0.164203	0.0469183
UQCRC1	-0.202087	0.0276566		TMED7	0.796263	0.014079		RPL24	-0.275685	0.0469354
PAIP2B	0.375401	0.0277101		VPS37A	0.251599	0.0141192		RPL32	-0.286307	0.0470998
SLC26A2	0.216014	0.0277375		CCDC132	0.273713	0.0141746		TREML3	-0.676889	0.0471356
RPL32	0.319834	0.0277658		SLC39A8	0.300411	0.0141921		FAM105A	0.189492	0.0472363
OAS3	-1.31836	0.0278483		THAP9	0.368058	0.0142527		C7orf29	-0.199986	0.0472666
C9orf40	0.434435	0.0278629		KCTD21	-0.335919	0.014264		ORC5	0.247446	0.0476619
RPS25	0.326688	0.0279083		THUMPD2	0.284604	0.0142974		HERC2P4	0.35567	0.0477074
PIK3R1	0.219757	0.0280338		SMAD4	0.230022	0.0143148		HORMAD1	0.549405	0.047777
SLC22A18	-0.32917	0.0280976		LYSMD3	0.446858	0.0143156		MTCH2	0.17152	0.0478859
CEP70	0.304428	0.0281433		ZNF737	0.318878	0.0143831		FTO	-0.170003	0.0479462
PVRL3	0.449442	0.028271		ERI1	0.345435	0.014393		HVCN1	0.234948	0.0482465
TREX1	-0.487754	0.0283106		HSF5	0.345295	0.0144103		VHL	0.18221	0.0484739
RPS11	0.347246	0.0284179		IFT88	0.255945	0.014447		ZNF778	-0.168588	0.0486688
ODF3B	-0.717	0.0284216		FAR2	-0.446307	0.0144561		CBLB	-0.191167	0.0486976
DNAJC9	0.184857	0.0284278		TAF6	-0.238355	0.014532		TRNT1	0.230221	0.0487052
RIN2	-0.474112	0.0284648		DYRK2	0.29091	0.014538		RPL13	-0.280424	0.0487378
C5orf44	0.228649	0.0284807		BOLA1	0.30735	0.0145512		TG	-0.480197	0.0487655
EIF2AK2	-0.747727	0.0285033		UFM1	0.344665	0.0145521		PGAP1	0.574172	0.0487901
ZNF470	0.302344	0.0285134		DNAJB4	0.427348	0.0145942		AK2	0.10833	0.0488852
IFIT3	-1.21906	0.0285352		RBL1	0.224676	0.0146065		LGALS3BP	0.503099	0.0489615
GAS7	-0.321694	0.0285354		CSE1L	0.21491	0.0146072		RAB14	0.200999	0.0490494
RPL35A	0.365046	0.0286056		ZFP161	0.1838	0.0146403		RFC3	0.284604	0.0492727
FBLN7	0.484014	0.0288159		DUT	0.294235	0.0146591		RPS4X	-0.286138	0.0493238
SNX2	-0.217247	0.0288572		MRE11A	0.254121	0.0146863		PDE12	0.227175	0.0493407
S1PR1	0.224181	0.0288588		GKAP1	0.306178	0.0147181		GMFB	0.431036	0.0493828
AGAP8	0.926892	0.0288728		LRRCC1	0.416973	0.01475		MRPS21	-0.214663	0.0494752
DRAP1	-0.384615	0.0289008		CPA3	1.10774	0.0147502		RNF141	0.295026	0.0495212
EHD4	-0.224226	0.0289592		DTWD2	0.474275	0.0147561		C1QTNF3	0.377758	0.0495394
TP53I3	-0.356992	0.0289849		ZNF708	0.335239	0.0147996		CPA3	0.875188	0.0497501
GPR125	0.508583	0.0290178		RAB39B	0.26342	0.0148461		CSNK1A1	0.166175	0.0497953
ME1	-0.661347	0.0290261		SLC9A1	-0.35834	0.0148599		CASD1	0.414627	0.0497972
C14orf135	0.176656	0.0290467		DTWD1	0.342283	0.0149331		UBA6	0.204902	0.0498081
AKR1A1	-0.253328	0.0290739		SRSF6	0.230218	0.014963		C5orf15	0.31414	0.0498461
MMP17	-0.678722	0.0291732		ERO1LB	0.360596	0.0150163		ZNF174	-0.180426	0.0498574
ADAMTSL4	-0.443224	0.0291827		SUZ12	0.304425	0.0150358		RPL23	-0.400236	0.0498581
CYP2R1	0.275161	0.0292392		RPL28	-0.317237	0.0150739		RPS12	-0.347824	0.0499827
ZNF354B	0.247113	0.0292789		CRIPT	0.342806	0.0151167		MAP3K1	0.163106	0.0500313
NUCB2	0.249684	0.0292799		WDR89	0.325792	0.0151667		C12orf4	0.158089	0.0500415
C20orf72	-0.218254	0.0294388		DPY19L1	0.329295	0.0151673		KDM1B	0.270965	0.05013
GNPNAT1	0.2928	0.0294531		BCKDHB	0.290291	0.0151834		EVI5	0.266862	0.0501387
TIAL1	0.245036	0.0295431		RCN2	0.28794	0.015217		RPL10A	-0.239558	0.050229
PRKCH	0.209493	0.0295448		LINS	0.2924	0.0152206		HSD17B12	0.250626	0.0502295
SLC17A9	-0.418795	0.0296001		BET1	0.392272	0.0152408		MEMO1	0.163462	0.0502854
WRB	0.41297	0.0296701		PAQR3	0.443655	0.0152928		UNC50	0.147041	0.0504458
PSME1	-0.252522	0.0296735		GATC	0.192374	0.0153335		EPAS1	0.448129	0.0505365
RCC2	-0.208515	0.0296992		RNF167	-0.266468	0.0154345		FAM111B	0.596994	0.050591
PSMB6	-0.150759	0.02975		TMEM200A	-0.62102	0.0154639		MAP4	-0.226322	0.0505994
TET1	0.211074	0.0298425		C3	-0.639853	0.0155074		COMMD7	-0.165394	0.0506935
PCMTD1	0.348365	0.02993		ZNF431	0.258038	0.015532		UHMK1	0.238913	0.0507818
SFXN3	-0.250275	0.0300517		PACRGL	0.303602	0.0155613		PRRC2B	-0.203152	0.0508281
EEF1G	0.296753	0.0300789		ADAMTS10	0.467793	0.015565		ATPAF2	0.163375	0.0509797
RPP25	-0.492436	0.0300819		DHDDS	-0.173818	0.0155874		TCF4	0.366657	0.0510444
COX11	0.3266	0.0300913		TBC1D2	-0.259429	0.0155909		SS18	0.170015	0.0514437
CPVL	-0.371747	0.0301504		STAG3L4	0.23214	0.0156227		PRDM11	-0.210574	0.051597
SLC2A6	-0.375733	0.030155		HM13	-0.201953	0.0156248		CD40LG	-0.366728	0.0516491
SLC22A1	-0.449523	0.030161		FAM126A	0.338927	0.0156295		CD69	-0.366645	0.0518437
CCDC58	0.238318	0.0301647		CCNC	0.405388	0.0156346		SAMD3	-0.280386	0.0518477
AATF	-0.150987	0.0301862		DNAJB9	0.422194	0.0156888		COX17	0.223561	0.0518677
SUPV3L1	0.161895	0.0302633		GMDS	-0.206881	0.0157265		GP5	-0.43924	0.0519395
MYNN	0.223656	0.0303321		ZCCHC10	0.416918	0.0157479		KIAA1324	-0.849706	0.051964
ACSS2	-0.209326	0.030433		RG9MTD1	0.325304	0.0157615		WDR49	0.420072	0.0520153
GOLIM4	-0.276869	0.0304363		RWDD1	0.329076	0.0157623		PI4K2B	0.473686	0.0520685
CIITA	-0.340014	0.0305086		SNX14	0.257874	0.0157625		JAK2	0.311968	0.0520796
WDR89	0.287158	0.0305175		LOC439949	0.314358	0.0158303		ANKAR	0.255056	0.0521027
SAMD4A	-0.771812	0.0306223		LOC100507217	0.363398	0.0158803		OTUD6B	0.323626	0.052131
DNAJB11	-0.217413	0.030754		TWF1	0.421947	0.0158902		MUDENG	0.197262	0.0521431
PPP1R7	-0.141868	0.03086		SERPINF1	0.700948	0.0159464		GM2A	0.361957	0.052164
TIPIN	0.454317	0.0308821		CGGBP1	0.290826	0.0159862		CCL28	-0.317543	0.0523979
KLHL9	0.178705	0.0308844		GABPB1	0.228697	0.0159873		PAWR	0.442107	0.0524239
CNP	-0.379676	0.0310372		DNAJB14	0.401582	0.0159895		C18orf25	0.205355	0.0524262
IFI35	-0.661434	0.0311488		TXNDC9	0.318231	0.015993		PLXDC1	-0.456452	0.052516
FRMD3	-0.498991	0.0311951		PLAGL2	-0.375895	0.0159939		CTSF	-0.332667	0.0525785
ARL6IP1	0.24623	0.0312573		NR1D2	0.295743	0.0162383		RPL37A	-0.266564	0.0525824
GM2A	-0.404348	0.0313227		TRAM1	0.437469	0.0162414		SF3A1	-0.204672	0.0527284
JMY	0.26564	0.031427		LTN1	0.212402	0.0162612		CYP4F12	0.582952	0.0527331
C8orf59	0.299054	0.0315049		PIK3C2A	0.206708	0.0162842		RING1	0.1743	0.0528277
CAMKK1	-0.369491	0.031621		UTP23	0.322504	0.0163144		APOL4	-0.354365	0.0528309
DDX6	0.168002	0.0316867		ALDH3B1	-0.352215	0.0163163		SLC22A18	0.287524	0.0528568
GTF2IRD2B	0.277309	0.0317022		C16orf52	0.384692	0.0163596		PPP1R10	-0.201096	0.052999
DBNL	-0.185081	0.0317041		ADAMTS6	0.467601	0.0163848		SLC12A2	0.217029	0.0530495
RGS12	-0.316507	0.0317204		THRAP3	-0.198234	0.0163959		TREML4	-3.08908	0.0530863
IER2	-0.286776	0.0318063		ZNF132	0.368971	0.0165027		TCF20	-0.163221	0.0530959
C1QBP	0.232953	0.0318616		SIRPD	-0.392176	0.016595		TUBE1	0.236807	0.0531683
ZNF329	0.247819	0.0319262		USP16	0.215037	0.0165974		TNFRSF10B	-0.167888	0.0531746
ZNF451	0.166381	0.0319577		GTPBP8	0.358897	0.0166004		ZNF343	-0.165278	0.0531982
VIM	-0.222237	0.031991		RAB7A	-0.319092	0.0166677		CXCL16	-0.433462	0.0532448
RGS19	-0.263353	0.0320094		CHAC2	0.554147	0.0167211		ZNF625	-0.433726	0.0533599
KIAA0564	0.224709	0.0320246		TBPL1	0.329373	0.0168107		TSPYL4	-0.170811	0.0533913
RPL27	0.472686	0.0320743		CCDC117	0.216893	0.0168131		TSHZ1	-0.164289	0.0534335
GLO1	0.252322	0.0321023		PTPLAD1	0.246231	0.0168244		MED1	-0.133185	0.0534594
ELF4	-0.262125	0.0321783		SMARCC2	-0.20732	0.0168863		JOSD1	-0.140064	0.053678
RASGRP1	0.207624	0.0322251		CD74	-0.316161	0.0169216		PIK3C2A	0.163037	0.0537198
LCAT	-0.378685	0.0322488		INTS6	0.190328	0.0169889		ERI2	0.305175	0.0537951
EXOC6B	0.240785	0.0324883		ZNF600	0.399608	0.017005		CRIPT	0.266917	0.0538399
ACRC	0.281786	0.0326027		SRSF3	0.195077	0.0171431		GOLT1B	0.43827	0.0538723
POLR2J3	-0.755079	0.0327094		IFT74	0.290119	0.017175		TMEM62	0.222802	0.0543163
TPPP3	-0.554476	0.0327104		MYNN	0.248189	0.0171885		PSMG1	0.244451	0.0544334
CS	-0.156443	0.0327159		CPT2	-0.186401	0.0172334		GNAI3	0.233718	0.0545793
PGM5	-1.31381	0.0328236		YWHAQ	0.260999	0.0172379		COG1	-0.166088	0.0546209
TMEM60	-0.263169	0.0328273		EFHA1	0.310595	0.0172484		C17orf97	-1.43141	0.054794
VNN1	0.729465	0.0328894		CCDC152	0.75417	0.0172685		FAM109B	0.2975	0.0548025
NUDT22	-0.236561	0.0329449		BMF	-0.259819	0.0173035		PKNOX1	-0.212405	0.0548066
H2AFY	-0.182603	0.0330346		PER1	-0.358339	0.0173396		RUFY3	0.237497	0.054814
TCIRG1	-0.282347	0.0330611		DCPS	-0.291684	0.0174028		UEVLD	0.223129	0.0548246
LINC00094	0.21134	0.0330698		TMEM67	0.380157	0.0174325		NDRG3	-0.161015	0.0549792
CLMN	-0.326347	0.0331623		ITGAE	-0.305009	0.0175109		MCM6	-0.184887	0.0550014
SP100	-0.288424	0.033181		CDC42SE2	0.232106	0.0175261		NDUFB5	0.259148	0.0550442
BMF	-0.230193	0.0331957		TROVE2	0.28146	0.0175461		KHSRP	-0.16818	0.0550991
STX11	-0.415898	0.0331975		ELK1	-0.180507	0.017591		EEF1B2	-0.322893	0.0551222
COMMD6	0.40937	0.0333423		FBLIM1	-0.309544	0.0175984		SCML4	-0.217919	0.0552025
TTC21A	-0.645077	0.0333436		C8orf59	0.33282	0.0176651		MFHAS1	-0.211513	0.0552311
GPRIN3	0.233497	0.0333506		FBXL3	0.286065	0.0177008		GNAO1	-0.660454	0.0553388
LFNG	-0.246906	0.0334137		TMX3	0.379055	0.0177077		TM2D1	0.244067	0.0554807
TBC1D8B	-0.596804	0.0334235		C1orf144	-0.174977	0.0178281		CREB1	0.240357	0.0554874
AACS	-0.226221	0.0334829		TBCK	0.21134	0.0178974		SSBP2	0.173287	0.0554967
TMTC2	-0.284381	0.0335837		GRPEL2	0.340461	0.0180119		C14orf142	0.294642	0.0554967
APOO	0.374577	0.0336201		BRMS1L	0.378806	0.018043		SESN2	-0.224423	0.0555329
HSD17B4	-0.190854	0.033623		SLC26A2	0.233601	0.0180455		NKAPP1	0.223686	0.0555997
MIR155HG	0.486518	0.0338065		AP4S1	0.28504	0.018051		C10orf32	0.468745	0.0558861
PML	-0.430117	0.0338167		NBPF9	-0.390956	0.0180743		LARP4	0.220663	0.0559852
IFI44L	-1.60738	0.0338242		Fake_Gene	1.08075	0.0180831		CNNM3	-0.18341	0.0561684
CETN3	0.393602	0.0338406		ANKRD49	0.335099	0.0180857		TYRO3P	0.333685	0.0562677
PARD6B	0.304976	0.0338432		RUFY2	0.252656	0.0181002		TANC2	-0.3483	0.0563814
ZNF14	0.263091	0.0338564		FITM2	0.469885	0.0181709		CTAGE5	0.145886	0.0564259
RGL1	-0.543481	0.0339319		ISPD	0.586354	0.0181913		QKI	0.312149	0.0565239
FAM200A	0.322728	0.0339587		ZNF283	0.282962	0.0182121		ASH1L	-0.136045	0.0567709
ZNF829	0.303299	0.0339661		LCN2	-1.20205	0.0182172		RPLP0	-0.291359	0.0568033
NFKBIL1	-0.268	0.0340396		ING4	-0.16909	0.0182282		ANKLE2	-0.100502	0.0568128
HLA-DRB1	-0.634922	0.0341118		CHMP4B	-0.29745	0.0182693		GBP6	0.607047	0.0568656
ASB3	0.319335	0.0341738		CCDC138	0.403081	0.0183038		PACS1	-0.243584	0.0569122
RPS5	0.315459	0.0342352		TAF1D	0.280647	0.0183334		UBE2W	0.380159	0.0569505
PRKD2	-0.270263	0.0343205		LCAT	-0.420612	0.0183635		C1orf52	0.200084	0.0569609
RHOG	-0.289159	0.0343525		LYRM5	0.634225	0.0184081		NAA38	0.262381	0.0569685
ZNF506	0.226994	0.0343813		PPP6R3	0.152209	0.0184194		WDR91	-0.165713	0.0569895
BNIP3	0.317289	0.0343984		TMEM65	0.538317	0.0184946		IL10RA	-0.170675	0.0569996
SERPING1	-1.29606	0.034431		PAPOLA	0.236519	0.018537		UBE2A	0.203463	0.0570446
PIK3AP1	-0.413203	0.0344513		N4BP2	0.310629	0.0185752		LOC100129917	-0.186117	0.0570723
C9orf41	0.268449	0.0345164		TAF1B	0.337235	0.0186022		ALG10B	0.447455	0.0571755
FKRP	-0.221559	0.0345446		CHAMP1	-0.330502	0.01867		UBE2E1	0.263643	0.057304
GATC	0.165554	0.0346539		B4GALT6	0.630486	0.0186982		CCDC50	0.272046	0.057309
EXT1	-0.270603	0.0347073		SPRYD3	-0.193733	0.0187416		LOC728084	0.617801	0.0575778
ATG14	0.233013	0.0347449		UBE2W	0.477235	0.0187449		NAPSB	0.409253	0.057654
WASH5P	-0.273514	0.0347636		UBE3A	0.225202	0.0187531		DDIT4	-0.424969	0.0577285
DEGS1	-0.220366	0.0347814		ANKRD26	0.317884	0.018797		CHMP4B	-0.234934	0.0579062
CEP85L	0.196555	0.0348338		ABCF1	-0.152374	0.0188434		SLC46A1	0.301417	0.0579433
HP1BP3	0.122323	0.0350783		SMARCB1	-0.2317	0.0188518		HNRNPA0	0.203899	0.0580019
FAM19A2	0.53879	0.0351019		TYW5	0.353411	0.0188639		ADAM17	0.16632	0.0580162
ZNF675	0.322249	0.0351024		GNG2	0.213238	0.018871		ZNF175	-0.192302	0.0582208
CDC42EP4	-0.400763	0.0351307		ANAPC16	0.223917	0.0189042		ALG10	0.359996	0.0582369
MLKL	-0.344583	0.0351977		PYCRL	0.379255	0.0189235		UBE2E2	0.291089	0.0584778
DNAJB4	0.363573	0.0352216		KPNA5	0.338576	0.0189605		AGBL3	0.382362	0.0585365
CCDC102A	0.342494	0.0352479		IPMK	0.525622	0.0190082		C1orf150	0.740982	0.0586211
ZNF268	0.255777	0.035293		ZNF358	-0.3691	0.0190159		THOC1	0.168861	0.0588372
MX2	-0.568509	0.0353802		VPS53	-0.192216	0.0190218		LYSMD4	-0.260777	0.0589371
ZNF791	0.200649	0.0353804		SUGT1	0.237435	0.0190403		MGC23284	-0.274709	0.0589513
CD1D	-0.303467	0.0353914		HAUS3	0.29556	0.019065		NCAPG2	0.473729	0.0589742
NADK	-0.356897	0.0354423		LYRM2	0.261425	0.0190744		PTAR1	0.244349	0.0589988
TRIM59	0.315289	0.0354592		CLCN4	-1.06436	0.0190804		HOTAIRM1	-0.473639	0.059025
OSTF1	-0.248813	0.0354623		RAD18	0.214393	0.0190829		SLC45A3	0.659937	0.0590443
TRAPPC2L	0.24729	0.0355433		LPL	-1.23711	0.0191027		HDC	1.00473	0.0591399
LINC00152	-0.349205	0.0355449		C17orf75	0.240649	0.0191601		BBS9	-0.196552	0.0591478
PRUNE2	-1.42207	0.035563		AMMECR1	0.235611	0.0192226		PDCD6IP	0.183076	0.059224
RHOBTB2	-0.263723	0.0355766		AASDHPPT	0.282569	0.0193284		MIR3064	0.498843	0.0592778
SASH1	-0.528567	0.0356436		MED4	0.224067	0.0193847		GBAS	0.151217	0.0593373
CLK1	0.239918	0.0357261		ZMYM5	0.266034	0.0193861		ACSL3	0.222265	0.0594127
HMGB1	0.288107	0.035745		C2orf69	0.423521	0.0193959		FGD2	0.345505	0.0594217
GNA15	-0.255665	0.0358386		HSPA5	-0.227187	0.0194252		RASGEF1B	0.335611	0.0594971
MPHOSPH9	0.168814	0.035896		SLC25A40	0.354637	0.0194494		SLC38A9	0.19601	0.0594996
ZNF681	0.46796	0.0359382		SRPR	-0.162299	0.0194686		XIAP	0.229099	0.0595353
ZNF713	-0.409193	0.0359387		PLDN	0.310359	0.0195092		AP1S3	0.395424	0.0595695
LOC100288615	0.265932	0.0359837		ZNF793	0.499459	0.0195612		IDH3A	0.23934	0.0597785
GTF3A	0.211047	0.0360272		CCNYL1	0.260961	0.0195959		MFSD9	-0.335312	0.0598027
INTS2	0.2057	0.0361446		MFAP3	0.238409	0.0196063		FAM126A	0.258539	0.059907
XAF1	-0.869358	0.0362162		RNF170	0.227134	0.0196091		ZNF142	-0.212131	0.0599823
GBP1	-0.664924	0.0362407		EIF4E	0.280355	0.0196868		EIF3L	-0.225484	0.0600552
IRF7	-0.727458	0.0362524		MGC39372	-0.549887	0.0197198		RPS18	-0.344668	0.0600887
ATG9B	0.538156	0.036369		BUB3	0.212715	0.0197354		GALNT11	-0.144316	0.0600902
TBL2	-0.159933	0.0363756		FAM173B	0.293947	0.019823		RMI1	0.267828	0.0601325
LOC256021	0.420358	0.0364132		LOC100506136	0.411664	0.0198827		CCNJ	0.217571	0.0601477
TOMM34	-0.214336	0.0364307		PRKACA	-0.41726	0.0198843		GNB4	0.408268	0.0602759
Fake_Gene	0.946364	0.0364393		TBRG1	0.157097	0.0199421		RAB2A	0.237758	0.0603026
RPS18	0.386263	0.0364627		GGA3	-0.191786	0.0199683		N4BP2L1	0.197594	0.0604187
AKAP10	-0.168958	0.0366182		VTA1	0.226749	0.0200009		ETS1	-0.183913	0.0604794
DCXR	-0.342332	0.0367139		ZNF22	0.26739	0.0200277		ISG15	1.13879	0.0604879
UNC93B1	-0.467888	0.0367537		TFB1M	0.258437	0.0200285		APBB1	-0.239582	0.0605432
ZCCHC14	0.187338	0.0368091		N4BP2L1	0.248776	0.0200363		SP2	-0.306758	0.0605655
TTYH3	-0.397129	0.0368162		HLTF	0.266937	0.0200738		MGC21881	0.290449	0.0608805
BRI3BP	-0.281528	0.0369323		RALGPS1	-0.204558	0.0200931		ALDH3A2	0.12519	0.0609444
VBP1	0.264434	0.0369532		PPP1CB	0.395462	0.0201443		UNC119B	-0.149481	0.0609749
EPAS1	-0.480119	0.0370293		ELF4	-0.28629	0.0201673		ARRDC1	0.177607	0.0610077
MIR628	-0.366738	0.0373334		C9orf25	-0.209054	0.0201735		ANAPC4	0.225711	0.0610198
VEZT	0.156037	0.0373357		DCAF10	0.243688	0.0202072		ZSCAN22	-0.175521	0.061045
PIAS2	0.235802	0.0373911		MOB1B	0.469722	0.0202673		YTHDC2	0.171621	0.0611683
MARS	-0.143883	0.0374989		PGBD2	0.19283	0.0202745		HCG11	0.285281	0.0611814
CCDC18	0.329875	0.0375025		SVIP	0.612493	0.020299		VPS26B	-0.1531	0.061413
DGKE	0.309956	0.0375129		ZBTB7A	-0.288397	0.0203058		YWHAQ	0.201081	0.0614912
MGC39372	-0.4858	0.0375303		SRSF1	0.24295	0.0203653		SCP2	0.173798	0.0615674
RPL34	0.385689	0.0375542		SLC39A10	0.296163	0.0203795		PPP1CC	0.167871	0.0616024
DTX3L	-0.44408	0.0376386		IDH3G	-0.217797	0.0203903		IBA57	-0.256509	0.0616238
SLC25A15	0.182442	0.0377424		SPIN1	0.208703	0.020397		SAMD1	-0.224682	0.0616817
ZNF615	0.221654	0.0378361		FAM200B	0.325527	0.0205632		C7orf23	0.233433	0.0617691
SCAI	0.289574	0.0378762		BCOR	-0.260617	0.0205928		EPHB6	-0.237238	0.0618739
C15orf39	-0.391156	0.0379209		KIF20B	0.352087	0.0205986		CAMK1	0.42559	0.0620956
IFI44	-1.21424	0.0379864		TMEM165	0.26404	0.020605		TET1	-0.179341	0.0621021
PDE3B	0.301483	0.0380494		UPRT	0.245297	0.0206134		R3HDM2	-0.155911	0.0621525
SMPD3	-0.837475	0.0380666		TM9SF1	-0.201538	0.0206206		ZSCAN2	-0.153438	0.0623206
PIK3R6	-0.564349	0.0381512		ABHD10	0.283118	0.0206431		CCR4	-0.376658	0.0624673
MTERFD3	0.257931	0.0382185		MCTS1	0.253205	0.020644		TMEM169	-0.288745	0.0625873
LRRFIP2	-0.194942	0.0382343		CDC37L1	0.287325	0.0206499		FAM91A1	0.191629	0.062603
LOC642236	0.379832	0.0382521		ARSB	-0.284988	0.0206646		SAP130	-0.179061	0.0627076
PRSS33	-1.04802	0.0382731		LOC642236	0.427902	0.0207237		DARS2	0.144442	0.0627433
SERTAD3	-0.231773	0.0382813		SLC38A1	0.237848	0.0208318		LIAS	0.165842	0.0627797
PIK3IP1	0.289942	0.0382981		TMBIM4	0.301396	0.0208669		SCO2	0.48271	0.0628312
APOL1	-0.430373	0.0383917		COPS8	0.193892	0.0208681		C8orf58	0.287502	0.0628685
ANKRD36B	0.293072	0.0384315		TUBE1	0.286919	0.0208701		EIF3D	-0.137729	0.0629074
IFI6	-1.10519	0.038442		ZNF518A	0.305505	0.0209145		ERP27	-0.227938	0.0629205
SNTA1	0.284345	0.0384602		RBM3	0.233512	0.0209375		BAIAP3	-0.552896	0.063015
TMEM117	0.269944	0.0384836		OLA1	0.208847	0.0209423		RAB3GAP1	0.140467	0.0630153
ZNF550	0.269749	0.0385493		PHF14	0.218819	0.0209595		CNOT2	0.107655	0.0630426
ZNF382	0.310732	0.0385817		NUP43	0.24308	0.0209638		TGFBR1	0.22993	0.0631265
BRIP1	0.372341	0.0386028		C6orf97	-0.450299	0.020969		ZBTB33	0.235238	0.0631306
S100A10	-0.255044	0.0386524		ATM	0.219668	0.021017		MTRF1L	0.167542	0.0631498
ZNF790	0.290368	0.0387004		GUF1	0.215858	0.0210344		ASB6	-0.149742	0.0631919
NKIRAS2	-0.243198	0.0387343		SELT	0.30429	0.0210802		TRIM36	0.576503	0.0632078
LTA4H	-0.324079	0.0387655		CTDSPL2	0.226679	0.0210874		DLEU2L	0.565048	0.0632258
ZNF607	0.278461	0.0389316		C14orf126	0.340457	0.0210943		MS4A2	1.02749	0.063274
TGFB1	-0.243691	0.0389749		FAM125A	-0.312297	0.0211065		PAPD4	0.15044	0.0633401
TMEM189	-0.221771	0.0390207		C3orf58	0.427579	0.0211236		ARHGEF5	-0.446946	0.0633403
CD2	0.253246	0.0390226		ARL15	0.263786	0.0211578		ACTR3	0.193914	0.0633431
ATM	0.194597	0.0390731		LARP1	-0.212466	0.021193		ZDHHC21	0.373467	0.0633515
TRPC1	0.586169	0.0392829		PEA15	-0.314671	0.0211998		SYT11	-0.266218	0.0633807
DTX2	-0.248627	0.0393235		ZNF333	-0.20873	0.0212285		ALOX15	0.950774	0.0634085
SLCO3A1	-0.257943	0.0393389		NARG2	0.242204	0.0212363		RPE	0.207734	0.06353
FAM116B	-0.303223	0.0393824		CD47	0.298556	0.0212454		IFI30	0.33061	0.0635336
MBOAT1	-0.220051	0.0394733		UPP1	-0.223932	0.0212876		RPS25	-0.27209	0.0638081
ZNF480	0.254923	0.0395281		MRPS35	0.249461	0.0212893		RPS27	-0.371892	0.0638364
UBE2D4	-0.200533	0.0395618		SACM1L	0.209984	0.0213776		EXOC5	0.287226	0.063878
MTHFR	-0.180818	0.0396249		STX7	0.272434	0.0214021		CCT6A	0.144121	0.0639469
ZNF540	0.361449	0.039717		ZNF280C	0.267738	0.0214201		UBE2Q1	-0.111711	0.0640215
OAS2	-0.815496	0.0397172		LINC00115	0.355223	0.021424		EPN2	0.425919	0.0640569
KLHL25	0.284847	0.0397246		CDKN2AIP	0.209891	0.0214275		BTBD3	0.254952	0.0640714
LGR6	0.537701	0.0397403		SENP7	0.269274	0.0214972		POLE3	-0.155318	0.0641703
ZBTB8OS	0.226266	0.039759		POLI	0.3021	0.0215065		ZNF431	0.193248	0.0641797
PTGIR	-0.512202	0.0398892		E2F6	0.253012	0.0215154		DR1	0.263122	0.0642292
TRIM8	-0.248472	0.0398946		ATL2	0.2399	0.0215313		EIF4ENIF1	-0.144387	0.0643256
CFD	-0.742758	0.039967		IGHMBP2	-0.330176	0.0215339		MLF1IP	0.332039	0.0646095
USP18	-1.1057	0.0400038		SERPINA1	-0.384745	0.0215451		USP45	0.275302	0.0647065
EPB41L4A-AS1	0.247381	0.0400364		VBP1	0.293647	0.0215576		C5orf43	0.288019	0.0647898
EMILIN2	-0.32105	0.0400859		SCIMP	-0.429127	0.021561		ZNF326	0.247339	0.0649021
LRRC33	-0.310587	0.0400875		CDKN1B	0.27365	0.0216469		ZNF514	-0.298619	0.0649615
KRR1	0.27584	0.0401034		EIF4A2	0.160259	0.0216859		TMED7	0.584894	0.0650066
LY9	0.270953	0.040121		WAS	-0.360814	0.0216993		ABHD13	0.348547	0.0652149
LENG9	-0.358389	0.0402163		ATP11C	0.244218	0.0217121		ERV3-1	-0.33592	0.065424
USF1	-0.211207	0.0402538		LYPLA1	0.457866	0.021721		ATR	0.155059	0.0654515
ELP2	0.188678	0.0402682		PFKM	-0.249863	0.021722		STAB1	0.353841	0.0655604
ZNF362	-0.184006	0.0402765		SYNJ2	0.273397	0.0217258		VRK2	0.286883	0.0656506
SF3B2	-0.164581	0.040296		ZNF181	0.30254	0.0217456		TAF1D	0.214856	0.0657105
DBF4	0.247686	0.0402982		TEX9	0.794557	0.0217498		NCOA6	-0.247867	0.065783
ORAI3	-0.220801	0.0404462		PLA2G12A	0.304355	0.0217658		DHX36	0.164142	0.0658053
HAUS6	0.200481	0.0404816		ZNF681	0.515656	0.0217854		SLC25A46	0.227507	0.065832
ZCCHC2	-0.55295	0.0406367		STRN	0.203829	0.0219254		FAM193A	-0.167216	0.0658388
GMPPB	-0.206057	0.0406835		TKTL1	0.816446	0.0219579		LXN	0.224767	0.0658464
ZNF418	0.448778	0.0407467		HLA-DQA1	-1.19788	0.02199		STARD5	-0.354597	0.0658497
MTVR2	-0.468764	0.0407599		FBXO25	0.185924	0.0219977		TCEB3	-0.144472	0.0658877
PIGK	0.289439	0.0407789		MIR155HG	0.528061	0.0220862		SMAD2	0.142091	0.0660099
DYNLT1	-0.296312	0.0408181		SSU72	-0.198326	0.0221804		CREBZF	0.358312	0.0660673
MOSPD1	0.280462	0.0408242		LAPTM4B	0.444956	0.0222141		GPR15	-0.702556	0.0661444
KIF3A	0.292283	0.0409061		RAB18	0.320074	0.0223184		TMEM179B	0.139154	0.0661635
ELK1	-0.153468	0.0409225		NFATC1	-0.232153	0.0223605		BOLA1	0.22593	0.0661857
ERP44	-0.176053	0.0409278		MBNL1	0.230512	0.0224035		RPL14	-0.228956	0.0663816
OSBPL1A	-0.311274	0.0409478		HIBCH	0.239536	0.0224479		TAS2R20	0.335474	0.0664787
SIGLEC1	-1.562	0.0409579		TGDS	0.29739	0.0224892		TIFA	0.285852	0.0665009
CD96	0.223924	0.0409597		ZYG11B	0.223887	0.0225279		MRE11A	0.186847	0.0665099
ZNF709	0.25709	0.0410309		NR2C1	0.222938	0.022531		WHSC1L1	-0.162309	0.066519
FAM84B	0.313563	0.0410745		RORC	-0.496542	0.0226049		KLF4	0.417092	0.0666054
UBE2L3	-0.144423	0.0411046		ATAD5	0.3333	0.02261		CDK1	0.538819	0.0666363
RSAD2	-1.64788	0.0411165		NAP1L3	0.64594	0.0226346		LPAL2	-0.269098	0.0666439
RABL3	0.198187	0.0411263		ASB7	0.177281	0.0226356		MAPRE3	-0.341301	0.0666552
TRIM7	-0.556564	0.0411526		MMP8	-1.529	0.0226696		PLD4	0.399534	0.0666983
GSN	-0.359771	0.0412342		FZD3	0.396771	0.0226704		SF3B3	-0.122258	0.0667222
RRAS	-0.481142	0.0412487		LYRM7	0.412965	0.0226808		LRRC58	0.287064	0.0668468
MPV17L2	-0.564356	0.0413007		RFK	0.530902	0.0227122		MEPCE	-0.14717	0.0669448
POLA2	-0.18326	0.0413642		LEPROTL1	0.312333	0.0227279		LRRC6	-0.76904	0.0670285
FGFR1OP2	0.261599	0.0413862		MATR3	0.20232	0.0228122		IFI44	1.06226	0.0671919
SLC16A1	0.238189	0.0414169		TTK	0.719376	0.0228879		TMEM33	0.277645	0.0673032
AGAP4	-0.811121	0.0415355		PURA	0.33407	0.0229011		FAM3C	0.356258	0.0673206
PDGFD	0.450177	0.0415915		FAM18B1	0.290363	0.0229313		E2F6	0.197996	0.0673215
SLIRP	0.265387	0.0415954		PIWIL4	-0.422591	0.0229475		ZDHHC17	0.256571	0.0673416
RREB1	-0.15541	0.0416224		PNRC2	0.233136	0.0229786		ZNRF2	0.3281	0.0673756
ZNF57	0.258724	0.0416746		LOC153684	-0.228371	0.022998		GPD2	0.277036	0.0674811
SNX17	-0.171094	0.041724		ESPN	-1.59661	0.0229993		C8orf80	-0.418585	0.0675294
LOC728558	0.22537	0.0417401		OTUD3	0.259506	0.0230377		SELM	-0.443315	0.0675436
SHISA5	-0.360633	0.0418634		LOC653061	0.462307	0.0230589		SSR1	0.146239	0.0678122
LZIC	0.136663	0.0418735		ARL6IP1	0.260971	0.0230686		SPPL2A	0.209914	0.0678378
MAP3K5	-0.243259	0.0418785		EED	0.222712	0.0231076		ANXA2P2	0.328932	0.0678779
SCO2	-0.530953	0.0419184		PGGT1B	0.298123	0.0231121		CCL4	-0.433888	0.0678856
G6PC3	-0.250992	0.041984		FRA10AC1	0.365818	0.0231182		RPS20	-0.301465	0.0679131
HERC5	-1.13921	0.0420469		C7orf60	0.341627	0.0231546		HRASLS5	0.778901	0.067996
WWP1	0.196925	0.0421586		IPO11	0.24887	0.02317		IL15	0.312459	0.0681335
LOC284837	-0.512624	0.0422444		RNF19A	0.182741	0.0231964		MYO7A	0.403162	0.0681629
RHBDF2	-0.329659	0.0423097		C1QTNF3	0.441571	0.0232121		KDM3A	-0.151025	0.0681715
NUP88	0.188877	0.0423263		ZBED5	0.311342	0.0232887		PCNXL2	-0.239918	0.0682002
GLT25D1	-0.200707	0.0423484		ZNF587	0.192486	0.0232924		LRRC40	0.269181	0.0683313
GANC	-0.173479	0.0424051		INSIG2	0.275716	0.023313		ZBP1	0.48939	0.068408
RTTN	0.179937	0.0424667		RASA2	0.175252	0.0233639		EID2	0.239972	0.0684121
PSME2	-0.323125	0.0424756		TTC14	0.306424	0.0233707		SLMO2	0.457067	0.0685677
MAST4	0.248998	0.0424851		PEX1	0.16843	0.0234608		LPAR1	0.472036	0.0688525
PRKCD	-0.280579	0.0425662		FAM127A	-0.278591	0.0234699		MRPL42	0.227374	0.0689537
PRPF39	0.223461	0.0425754		STAT4	0.231182	0.0234916		TTK	0.565694	0.0689803
IQCE	-0.1928	0.0426083		BIN3	-0.231358	0.0235297		UVRAG	0.122285	0.0690423
TBC1D9	-0.293174	0.0426105		PGRMC2	0.290875	0.0235657		PHF6	0.210626	0.0690711
ZNF585A	0.197282	0.0426737		AGBL3	0.463782	0.023586		JKAMP	0.203765	0.0690916
CCR1	-0.561956	0.0426861		POLR3K	0.29541	0.0236167		BPTF	-0.162908	0.069176
MED27	-0.160415	0.0426961		USF2	-0.193365	0.0236381		SOX12	-0.472977	0.0692634
LOC100128252	0.426318	0.0427978		KCNH3	-0.696987	0.0236485		ATXN1L	-0.129956	0.0693468
HOOK1	0.40458	0.0428362		SLC19A2	0.278577	0.0236648		MALT1	0.204541	0.0693476
SFXN1	0.237392	0.0428529		ZNF347	0.316279	0.0236705		NBPF9	-0.294361	0.0693932
ZNF280C	0.233242	0.0428653		PTPLB	0.224644	0.0236914		MPO	-0.716464	0.0694051
PPP1R32	-0.374783	0.0428863		TMED5	0.41368	0.0236991		VAT1	-0.188857	0.0694741
MOCS2	0.22459	0.0429641		TBC1D23	0.253601	0.0237136		MTMR9	0.17102	0.0695389
FRRS1	-0.759293	0.0430158		RNF138	0.511575	0.0237404		LOC254128	0.220587	0.0695535
BBS4	0.203964	0.0430306		TBC1D19	0.308849	0.0237499		CELSR1	0.442043	0.0695669
MYEF2	0.328047	0.0430477		SNX4	0.219222	0.0237944		FSD1L	0.346796	0.0697226
MAST2	-0.207543	0.0430492		TMEM38B	0.367505	0.0237993		CYBB	0.280226	0.0699137
DDHD2	0.18401	0.0430552		C1GALT1	0.493633	0.0238013		RPL18	-0.213072	0.0699973
TM9SF4	-0.191783	0.0431222		BRD2	-0.147441	0.0238142		CCL5	-0.397966	0.0700881
ZNF566	0.280578	0.0431339		DBF4	0.275106	0.0238292		DOM3Z	-0.186486	0.0701677
THEMIS	0.339985	0.0431406		MRFAP1L1	0.184189	0.0238408		RPS11	-0.283151	0.0701769
ZNF439	0.323879	0.0431467		FAM214A	0.209853	0.0238831		TMEM167A	0.262271	0.0701805
ADPGK	-0.101413	0.0432485		ZMIZ1	-0.337538	0.0239036		FOXJ2	-0.229566	0.0701864
ACER3	-0.255391	0.0433499		TTC28	0.48993	0.023906		HERC2	-0.239496	0.0701949
ACOT9	-0.330926	0.0433565		FAM204A	0.224214	0.0239521		ZYG11B	0.1747	0.0702605
OCIAD2	0.253576	0.0433621		EEF1E1	0.583507	0.0239552		DEFA4	-1.16747	0.0702649
FTSJ2	-0.164086	0.0436025		PPWD1	0.18556	0.0239669		CTSL1	0.45284	0.0703851
RPL10	0.242691	0.0436653		RPL23AP53	0.226576	0.0242199		TTC14	0.240592	0.070399
ATOH8	-1.19804	0.0437305		KIAA0141	-0.155613	0.0242235		SPTLC1	0.154839	0.0705217
SRSF4	-0.136122	0.0438044		NIPSNAP3A	0.410182	0.0242303		IRF8	0.30411	0.0705278
ZNF836	0.212511	0.0438105		TBC1D2B	-0.147766	0.0242422		ARL5B	0.340008	0.0708015
MS4A4A	-0.725163	0.0438117		NDFIP2	0.637225	0.024267		CYFIP2	-0.150155	0.0708337
ZNF84	0.216014	0.0438156		FAM73A	0.2488	0.0242966		TBC1D23	0.199241	0.0709489
PIGU	0.202797	0.0438259		TC2N	0.323419	0.0243151		NMNAT3	-0.4646	0.0709504
TRIM13	0.183345	0.0438767		XIAP	0.27744	0.0243336		PHF1	-0.133303	0.0710076
GLE1	-0.135042	0.0438799		DEAF1	-0.183397	0.0243621		RALGPS2	0.333963	0.0710198
RAB8A	-0.213491	0.0439074		DCAF7	-0.164899	0.0244041		GIPC3	-0.570522	0.0710338
VEGFA	-0.316663	0.0439221		RTTN	0.201258	0.0244081		LOC100506714	0.222124	0.0710533
NUB1	-0.285662	0.0439367		A2LD1	-0.455511	0.024426		ZRANB2	0.26905	0.0710984
DUSP2	0.421941	0.044118		ZDHHC5	-0.136122	0.0244301		ZNF184	-0.188077	0.0711181
ZNF484	0.211614	0.044187		PPP3CB	0.225739	0.024467		PRKCH	-0.17147	0.0711988
LOC100507632	-0.500026	0.0442195		TAPT1	0.339157	0.0244946		ARID5B	-0.175124	0.071253
SAMD9L	-0.634971	0.0443163		TMEM33	0.346322	0.0245397		SLC36A4	0.291661	0.0712773
PLAGL2	-0.309	0.0443281		AIM2	-0.538851	0.0245747		EP300	-0.215623	0.0712806
RAB39A	-0.56118	0.0443642		TIA1	0.32854	0.0245959		ECT2	0.284526	0.0713006
PPWD1	0.163632	0.0445032		MTAP	0.227157	0.0246419		UFC1	-0.135974	0.0715179
AMIGO1	0.33014	0.0445932		TMEM50B	0.289657	0.0246759		RAB12	0.240876	0.0715611
OVGP1	0.394409	0.0446639		TIMP2	-0.36664	0.0246926		ULK3	-0.192375	0.0716716
OASL	-0.899423	0.0447189		MSH2	0.210723	0.0247083		BAZ2A	-0.222734	0.0718226
HERC6	-0.601467	0.0447965		C9orf5	0.235931	0.0247543		PRKAG2	0.185255	0.0718272
ZNF583	0.302128	0.0448279		FOXO3B	0.255591	0.0248221		ETNK1	0.348636	0.071865
TFEB	-0.258743	0.0448556		TRUB1	0.396431	0.024865		TBCK	0.157351	0.0719286
KIAA1143	0.191489	0.0449296		ZNF525	0.30253	0.0249027		LOC100507034	0.351769	0.0721177
CARD6	-0.320866	0.0449509		RBM12B	0.283861	0.0249603		CROT	0.183464	0.0721287
LANCL1	0.261932	0.0449941		NAPG	0.242003	0.0249947		GPR125	-0.412922	0.072424
AIFM3	-0.651392	0.0450265		NHLRC2	0.297097	0.0250347		ORC3	0.151274	0.0724705
SNX4	0.192477	0.0451048		ZNF471	0.359428	0.0250489		RPLP2	-0.246412	0.0724816
LOC115110	-0.282582	0.0451146		RCOR3	0.195748	0.0251495		SEMA3C	0.284219	0.0725237
PUM2	0.14529	0.0451246		ZBTB10	0.430699	0.0251852		HERC2P7	-0.540062	0.072566
PDE6D	-0.173515	0.0452009		2015-09-02	0.185877	0.0252042		ADAM22	-0.313238	0.0725757
SLC4A7	0.22504	0.0452374		OGDH	-0.18846	0.0252571		NCAPD2	-0.141474	0.0726409
TRIM22	-0.527482	0.045299		ZNF148	0.264873	0.0253348		NT5DC3	-0.254359	0.0726856
ZNFX1	-0.296214	0.0453025		APPBP2	0.214175	0.0253452		TMX1	0.316492	0.0726935
SCOC	0.521262	0.0453664		HDDC2	0.307355	0.0253514		ZNF287	-0.254865	0.0727336
EARS2	0.197174	0.0454057		MAN2B1	-0.237237	0.0253991		MGMT	-0.200282	0.0729202
LARP1B	0.23025	0.045468		ECHDC1	0.274531	0.0254512		APOL3	0.190834	0.0729331
LSM14B	-0.152932	0.0455136		SLC25A4	0.328842	0.0254523		PLEKHG4	0.345578	0.0729448
FLII	-0.187664	0.0455524		SAR1B	0.226819	0.025456		BCL2L11	-0.238791	0.0730379
CECR1	-0.301327	0.0456211		ASF1A	0.263085	0.0255033		HSPH1	0.185948	0.0730763
CXorf57	0.303307	0.0456272		SLC2A13	0.294501	0.025506		YEATS4	0.268968	0.0730956
RTKN2	0.479018	0.0456513		CBX4	-0.207766	0.0255248		MTHFR	0.156102	0.0731027
EPB41L3	-0.399201	0.0456733		TAF9B	0.360041	0.0255279		ALG12	-0.131634	0.0731268
FAM127A	-0.243267	0.0456974		ATG5	0.222379	0.0255337		AXIN2	-0.295004	0.0731533
AXIN2	0.331129	0.0457444		ELP4	0.199697	0.0255434		SLC46A2	-0.26945	0.0732617
KIAA1430	0.258677	0.0457925		SETDB1	-0.14827	0.0255459		DBR1	0.139679	0.0732751
COMMD8	0.491715	0.045938		CMC1	0.357488	0.0256432		RIMS3	-0.243992	0.0733213
C22orf34	-0.334869	0.0459824		HOOK1	0.449201	0.0256448		PHB2	-0.163536	0.0733585
ZNHIT2	-0.336273	0.0460453		SF3B2	-0.180299	0.0256513		C6orf25	-0.513681	0.0735965
RBM10	-0.152472	0.0460942		SLC10A7	0.252363	0.025676		AKR1A1	0.204787	0.0737074
CRY1	0.165334	0.046102		EMILIN2	-0.350958	0.0257889		SPCS3	0.33559	0.0739093
PPP1R11	-0.153456	0.0461152		SP110	-0.339471	0.025797		CCNYL1	0.195925	0.073935
C1orf109	0.193252	0.0461419		RPS6KA3	0.21062	0.0258819		MIR3671	0.381158	0.0740196
MBLAC2	0.380753	0.0462528		ASTE1	0.17024	0.0259734		CARS2	0.173443	0.0742298
DPY19L2P2	0.270014	0.0462924		ACVR2A	0.26725	0.0261048		CLYBL	-0.227683	0.0743552
SEPN1	-0.183824	0.0462977		LOC374443	0.262793	0.0261579		ZNF649	-0.160562	0.0744487
DECR1	-0.189009	0.046333		TES	0.221202	0.026282		ST3GAL5	0.24144	0.0745288
CPSF6	0.25916	0.0464093		ZNF354B	0.252193	0.0263509		PRPF38A	-0.127686	0.0745313
CCDC30	-0.224869	0.0465179		PLEKHF2	0.357763	0.0263571		TRAPPC2	0.162386	0.0746209
MX1	-1.10995	0.0465282		C6orf211	0.30469	0.0264037		LTF	-1.2195	0.0746293
POU2F2	-0.268386	0.0465307		ACAP2	0.281578	0.0264124		RFK	0.408191	0.0746561
SCRN1	-0.305128	0.0465553		CCDC159	-0.305957	0.0264296		CALM2	0.207753	0.074741
FAM129B	-0.29806	0.0465836		THAP1	0.244328	0.02645		RTP4	0.537842	0.0750501
CDC6	-0.556924	0.0465925		SF3A3	-0.172013	0.0264656		AKAP12	0.949101	0.075228
CMC1	0.31579	0.0467087		TCEB3	-0.176569	0.0265564		SH2B3	0.178821	0.0752524
USP49	-0.25376	0.0467193		TWSG1	0.360405	0.0265954		KIF3C	-0.354114	0.0753612
KIAA1147	0.211833	0.0468323		WWC2	0.373848	0.0265975		RPS9	-0.20836	0.0753932
TAGLN	-0.805058	0.0468503		CNOT6	0.203383	0.0266641		FCRL1	0.530373	0.0755288
PLA2G12A	0.260618	0.0468841		UBA3	0.283313	0.0267014		ANKUB1	-0.582098	0.0755678
CCDC138	0.334699	0.0469233		VEZT	0.166712	0.0268571		2015-09-02	0.145157	0.0756814
CCDC7	0.311	0.0469345		SLC36A4	0.36308	0.0268636		ANKRD36	-0.200537	0.0757638
METTL7A	-0.241773	0.0469412		SSR1	0.179584	0.0269336		SH3RF3	0.588393	0.0758945
HOMER1	0.324297	0.0469446		RANBP6	0.240719	0.0269377		HLA-DRB1	0.525743	0.0759129
ARHGEF10L	-0.381277	0.0469651		SDC2	0.757792	0.0269882		PTP4A3	0.34777	0.0759555
SPAG16	0.377338	0.0469676		SYNCRIP	0.300754	0.0269989		LOC100128288	0.278594	0.0760935
PGAP3	0.146952	0.0469884		MRPL30	0.197602	0.0270005		QRSL1	0.205423	0.0761112
ITPK1	-0.29633	0.0470158		PPP2R1A	-0.17893	0.0270129		PPP2CA	0.142354	0.0761886
CNDP2	-0.272344	0.0470192		UBA6	0.233011	0.027061		FAM18B1	0.222375	0.0762292
C5orf28	0.356244	0.047048		CDK11A	-0.363344	0.0271579		GCFC1-AS1	0.206311	0.076294
NASP	-0.20872	0.0470504		MRPL19	0.2699	0.0272048		TMED2	0.18842	0.0763808
TRIM26	-0.212302	0.0471524		CSNK1G3	0.228838	0.0272146		MAML1	-0.156364	0.076501
FLJ10038	0.230827	0.0472462		STXBP4	0.272314	0.0272489		PDLIM2	0.172056	0.0765546
LOC100507387	0.839584	0.0473504		NMD3	0.248408	0.0272885		TGDS	0.22668	0.0765594
RINT1	0.193019	0.0473668		SLC25A36	0.306052	0.0272993		LOC81691	0.35583	0.0765642
MEFV	-0.349856	0.0475399		ZNF568	0.217228	0.0273765		SNX6	0.228482	0.0765973
ZNF204P	0.458559	0.0475662		ZZZ3	0.172122	0.0274775		TNFAIP1	-0.103768	0.0766645
SCAMP2	-0.184503	0.0475895		MTX3	0.328277	0.0274879		AGPAT4-IT1	-0.26922	0.0766861
LOC100506866	-0.234495	0.0476136		PRRC1	0.276986	0.0275529		PARP10	0.378391	0.0767395
RPS8	0.289792	0.047616		RAB21	0.302197	0.0275853		LIG4	0.20392	0.0767485
GPR162	-0.399845	0.0476294		PARD6B	0.3176	0.0275928		FCRL3	-0.377614	0.0770318
RRP12	-0.454071	0.0476688		GPR180	0.408812	0.0277194		CKAP5	-0.13247	0.0771531
RAB4A	0.186994	0.0476783		USP14	0.248507	0.0277478		ABTB2	0.603517	0.0771689
ABI2	0.261635	0.0476861		DLGAP4	-0.22658	0.0277802		RPS8	-0.256778	0.0771728
KIAA1377	0.351138	0.0477045		MRS2	0.203628	0.027822		B4GALT1	-0.152311	0.077192
TJP2	-0.345218	0.0477187		MSRB2	-0.406641	0.02785		TMEM81	-0.209915	0.0773337
ZNF184	0.207473	0.0477634		ARHGAP42	0.573794	0.0279182		LOC100506124	-0.24126	0.0773796
C2	-0.767053	0.0481459		ZNF780A	0.261807	0.0279326		FRRS1	0.657091	0.0773871
SIGLEC8	-0.925265	0.0482111		LACTB2	0.30989	0.0279777		SMUG1	-0.155756	0.0773927
LOC100131176	0.439188	0.0482228		DCAF17	0.231178	0.0279961		ABHD4	-0.238606	0.077533
MTF1	-0.190859	0.0482692		TEX261	-0.151877	0.0280036		TRIM39	-0.16701	0.0775771
C11orf61	0.190963	0.048282		GPSM3	-0.277381	0.0280518		ENOPH1	0.225052	0.0777369
RANBP3	-0.16062	0.0482967		UBE2B	0.440331	0.0280957		PPIP5K1	-0.188468	0.0777479
L1TD1	-0.517457	0.0483225		WDR33	0.153761	0.0282133		EFNA4	0.190126	0.0777991
C9orf123	0.250155	0.0484351		SPOPL	0.412533	0.0282643		LOC389765	0.213605	0.0778382
PDIA6	-0.179866	0.0485595		LRSAM1	-0.216902	0.0282658		ZNF780A	0.206553	0.0783097
ZNF181	0.256945	0.0485596		HSD17B12	0.283164	0.0282733		BACE2	0.402337	0.0783728
COTL1	-0.237067	0.0485621		TAS2R50	0.74015	0.0283733		DUSP2	-0.365913	0.0783807
GBP4	-0.455444	0.0486651		SLC16A1	0.257461	0.0283813		KLHDC1	0.326064	0.0784715
CCT2	0.174959	0.0487141		MALT1	0.2499	0.0285092		LCORL	0.22507	0.0785055
BMPR1A	0.226619	0.04876		PTBP2	0.272951	0.0285162		LGR6	-0.455393	0.078599
P2RY2	-0.538904	0.0488607		EVI2B	-0.359614	0.0285912		SAMD4A	0.619088	0.0787249
PLXNB2	-0.406789	0.0489053		FSCN1	0.366836	0.0286121		MED6	0.125273	0.0787492
VSIG4	-0.469483	0.0489433		PCIF1	-0.237161	0.0286222		KIAA0494	-0.0936998	0.0789642
ATL2	0.202987	0.0489708		KCTD17	-0.281015	0.028623		GIMAP7	-0.198277	0.0789691
TNS3	-0.287463	0.0489815		UBA5	0.252702	0.0286433		TBL1X	-0.258866	0.0790691
TMEM18	0.179393	0.0490434		UBXN4	0.167583	0.0287503		PIK3IP1	-0.243207	0.079086
GRAMD1C	0.499761	0.0492383		HECTD2	0.542936	0.0287584		IGFLR1	0.148349	0.0791807
RPL38	0.257509	0.0493052		KIF3A	0.314167	0.0288065		FAM76B	0.295936	0.0792756
EVI2A	0.442509	0.0493386		TRIM37	0.203801	0.0289418		SCARNA3	0.35769	0.0794263
AKT1	-0.189175	0.0494329		TPRKB	0.427867	0.0289646		ING3	0.163746	0.079608
GP5	0.444256	0.0494785		DLEU2L	0.671731	0.0290196		ZNF416	-0.178224	0.0797451
FAM124B	-0.532536	0.049723		IK	-0.183631	0.0290628		PKP4	-0.259478	0.0797639
EDARADD	0.309157	0.0497617		INO80D	0.236799	0.0291026		USO1	0.117201	0.0798532
ANKS1A	-0.192375	0.0498217		LOC100289230	0.409681	0.0292184		EML5	-0.293075	0.0800324
KDM1B	-0.271133	0.0499962		C9orf40	0.430249	0.0292834		FAIM3	-0.215098	0.0800399
SLC43A3	-0.264177	0.0500237		TMED10	0.184262	0.0292894		RC3H2	-0.111652	0.0802148
SLC24A4	-0.42509	0.0501588		PPP2R5D	-0.188821	0.0292954		ALG13	0.244634	0.0804142
CCDC167	0.429095	0.0503189		WRN	0.204602	0.0293259		GTF2A2	0.212394	0.080649
URI1	0.178097	0.0503299		ARID1A	-0.296752	0.0293377		TRIM37	0.160542	0.0807198
PANK3	0.158609	0.0506131		ZNF268	0.265465	0.0293531		GNG2	0.155186	0.0808345
NSF	-0.208284	0.0506261		ZSWIM1	-0.229446	0.0294774		NOD1	0.213692	0.0808726
ZDBF2	0.352409	0.0506669		PAWR	0.500435	0.0294832		SNORD45A	0.405462	0.0809187
CORO1B	-0.294462	0.0507034		DGKG	-0.38492	0.0294922		STX12	0.179171	0.0810197
ZNF91	0.255878	0.0507119		MCC	-0.692348	0.0295376		FGL2	0.368284	0.0810968
DAPK1	-0.384177	0.0508137		CCDC82	0.311733	0.0295442		BAG3	-0.272132	0.0811834
SESTD1	-0.306183	0.0509419		ASB3	0.328663	0.0296132		SLA2	-0.24385	0.081224
CHCHD5	-0.272214	0.0509437		ARHGAP5	0.272683	0.029618		RGS5	0.247882	0.0812597
C1orf74	0.232419	0.0510704		ZNF300	0.77814	0.0296183		DUSP11	0.15043	0.0812864
NAP1L1	0.17517	0.0510843		CLEC2B	0.334521	0.0297034		PRPS2	0.211277	0.081396
CEBPB	-0.377563	0.0512157		OTUD6B	0.36525	0.0297251		NDUFC1	0.168763	0.0814132
ATAD1	0.195327	0.0513395		FAM3C	0.428289	0.0297574		GOLGA1	-0.162131	0.0814576
MMACHC	0.258595	0.0513578		YTHDF3	0.230791	0.0298252		GPR137B	0.263374	0.0816211
GGA3	-0.158331	0.0513766		MAP4	-0.253247	0.0299641		GSDMD	0.188768	0.0818972
CAB39L	0.256684	0.0514038		YIPF5	0.245468	0.030097		SRSF6	0.160471	0.0819685
APOBEC3D	-0.226624	0.0514329		BTN2A1	-0.242455	0.0302592		RORC	-0.3717	0.0819777
TP53RK	0.177088	0.0514747		GK5	0.367271	0.0303233		STXBP3	0.227832	0.0821193
ABR	-0.188364	0.0514761		KRIT1	0.167198	0.0304003		CD180	0.29691	0.0824824
GZMM	0.355458	0.0515083		ZNF519	0.355335	0.0304604		C1orf201	-0.283227	0.0826578
RPS21	0.378987	0.0517019		GGCT	0.241893	0.0304872		PRDM2	-0.132514	0.0827015
ERGIC2	0.228437	0.0517467		LSM14A	0.146449	0.0304884		CREBL2	0.166936	0.0827277
FLJ37453	-0.225676	0.0517507		PIBF1	0.233	0.0305002		GALNT12	-0.204526	0.0827574
ZNF628	-0.405551	0.0518265		CD68	-0.356371	0.0306253		P2RY2	0.470883	0.0828784
ZNF611	0.178106	0.051827		CHMP4A	-0.15141	0.0306422		STYX	0.343148	0.0828948
RAC2	-0.210962	0.0519886		GEMIN2	0.351227	0.0307048		EEF2	-0.186966	0.0828976
EIF4G3	-0.210009	0.052002		ZNF655	0.136529	0.0307658		TNIP2	-0.119396	0.0830704
INPP4B	0.344076	0.052084		ARVCF	0.461601	0.0307914		NOP56	-0.133099	0.0831408
MAN2B1	-0.203927	0.0521353		ZNF16	-0.248313	0.0308253		FCER1A	0.485044	0.0831536
WSB2	-0.201714	0.0522374		CDC73	0.251736	0.0308321		LOC653061	0.345892	0.0831905
AGRN	-0.94051	0.0523137		DUSP16	-0.318628	0.0308367		FOXN2	0.270308	0.0832625
SPI1	-0.381999	0.0523473		KYNU	0.317745	0.0308532		TTC9C	0.125439	0.0833019
EEF1D	0.184156	0.0524111		CRIP2	0.694602	0.0308751		RNF138	0.384521	0.0834123
PHLDA1	0.33593	0.0524324		CCNG1	0.260459	0.0308829		ELMOD2	0.30396	0.0834637
EDEM2	-0.156844	0.0525393		CENPK	0.882781	0.0308909		C22orf40	0.224472	0.0835425
KCNA3	0.181555	0.05254		GPN3	0.303247	0.030911		RAB10	0.206992	0.0835638
SLC25A43	-0.285867	0.0527079		COG1	-0.188072	0.0309197		C5orf24	0.277026	0.083655
FBXO6	-0.499731	0.052741		C9orf80	0.224837	0.0309219		RCSD1	0.116127	0.0836711
TMOD2	-0.291156	0.0527942		SSX2IP	0.369257	0.0310265		DCLRE1C	0.127402	0.08369
SH3BP2	-0.192499	0.0528007		IFITM2	-0.550043	0.0310532		ZNF770	0.197562	0.0838556
RASSF4	-0.283535	0.0528586		EID2	0.287136	0.0311235		DGKA	-0.23193	0.0839878
PNPLA6	-0.274659	0.0528743		SCAMP2	-0.202013	0.0311261		ARFIP1	0.230533	0.084001
TYMP	-0.505127	0.0529069		EXOC4	-0.176937	0.0311288		RSF1	-0.108412	0.0840015
CLTA	-0.168299	0.0529931		HOMER3	-0.324981	0.0312091		OPRL1	0.22135	0.0840449
ZNF347	0.26714	0.0531145		ANKRD27	-0.133586	0.0312107		RPS14	-0.271044	0.084172
NPAT	0.18281	0.0531988		LOH12CR1	-0.21347	0.0312338		TMEM198B	-0.285152	0.0842063
COMTD1	0.322595	0.0532074		TOMM5	0.23557	0.0313558		LYZ	0.321425	0.08421
CDH23	-0.326932	0.0532386		CES2	-0.14505	0.0314278		GBP4	0.395462	0.0844555
PTPN6	-0.22504	0.0532642		ZNF468	0.30486	0.0314671		SLC30A5	0.165832	0.084505
CXorf56	0.164681	0.0533501		FAM102B	0.261915	0.0314799		OMA1	0.174003	0.0845616
EIF2C1	-0.168422	0.0533562		OPA1	0.199083	0.0315341		HELQ	0.158719	0.0845768
RPLP0	0.29573	0.0534004		C20orf197	0.376442	0.0316237		CEBPE	0.658574	0.0845783
LRP3	-0.383877	0.0534106		MIR3064	0.573543	0.0316583		SLC2A6	0.294403	0.0846363
ATAD5	0.278771	0.0534251		IGIP	0.337382	0.0316629		GOPC	0.194833	0.0847752
NCALD	0.284992	0.0536648		CAMP	-0.943034	0.0316787		C19orf52	-0.147892	0.0847756
ANXA11	-0.229446	0.0536916		LY86	-0.328754	0.0317529		SPHK1	0.398631	0.0847789
LETMD1	0.12327	0.0537632		TPD52	0.485381	0.0317688		PIGN	0.205649	0.0848089
MEX3C	0.200899	0.0537753		SCAMP5	0.635959	0.0318579		SEC61B	0.135063	0.0848292
SDR42E1	0.32392	0.0538396		DKFZP434I0714	0.228311	0.0319166		RALA	0.199929	0.0848725
DAGLA	-0.410651	0.0538872		PAIP1	0.190516	0.0319355		GRK5	-0.145371	0.0851647
FBXO32	0.233995	0.0540513		GNA13	0.269274	0.0319931		LMBR1	0.175128	0.0851976
CMPK2	-1.15119	0.0540628		SRP68	-0.208715	0.032016		NAA40	-0.203087	0.0852907
ZNF559	0.214359	0.0540784		DIS3	0.157541	0.032068		ZNF286B	-0.206334	0.0854471
SLC26A6	-0.244382	0.0540852		FBXL15	-0.234662	0.0320881		COCH	-0.637119	0.0855698
PSMC6	0.217894	0.0540973		LCORL	0.277764	0.0320885		MB21D1	0.247393	0.0855852
CD52	0.337994	0.0541049		WASH5P	-0.277954	0.0321255		MMP8	-1.13074	0.0857105
RARS	0.161097	0.0541441		HLA-DQB1	-1.81026	0.0322246		USP33	0.145996	0.0858663
SRM	-0.282153	0.0541753		TRPM7	0.1827	0.0322341		RAB11FIP5	-0.402277	0.0859703
LRRC69	0.281636	0.054345		FAM217B	0.208627	0.0322557		MTAP	0.170443	0.085979
ABCD2	0.252154	0.0543485		ZNF628	-0.449619	0.0322827		ASXL2	-0.165872	0.0860428
CD4	-0.231325	0.0544569		VPS13A	0.270765	0.0323561		GORAB	0.203112	0.0862082
LGALS9	-0.506777	0.0545422		PIGS	-0.178723	0.0325044		POLR3K	0.219591	0.0864169
DNAJC7	-0.131931	0.0546266		SLC9B1	0.440478	0.0325106		LOC100132111	-0.423133	0.0870468
FANCB	0.280634	0.0548614		TYW3	0.236046	0.0325905		RPS5	-0.251497	0.0870973
PARG	0.124884	0.054909		MRPS18C	0.29341	0.0325981		SRBD1	0.20824	0.0871132
ITPRIPL2	-0.278841	0.0549528		ZNF92	0.373618	0.0326256		GZMA	-0.379413	0.0872988
PRIC285	-0.610997	0.0550128		C2orf56	0.204466	0.0327632		LIN7C	0.339138	0.0873157
SLFN11	-0.19531	0.0550179		SERPINI1	0.283688	0.0327993		APPL1	0.220677	0.0874763
NR2C1	0.185014	0.0550474		BCLAF1	0.183466	0.0327999		CAMLG	-0.144024	0.0876814
DCUN1D1	0.37634	0.0550573		ARCN1	-0.127195	0.0328164		C9orf85	0.250587	0.0876823
GSDMD	-0.209329	0.0550591		FANCG	0.26109	0.0328853		DENND2D	-0.170657	0.0878523
CEP290	0.239076	0.0550735		FHL3	-0.457483	0.0329254		CYBASC3	0.180924	0.0878898
SORBS3	-0.344912	0.0550999		POLR2K	0.383535	0.0329333		INTS7	0.13048	0.0879559
KDM4A	-0.105081	0.0551004		CYP2R1	0.268603	0.0329956		SLC25A32	0.220675	0.0879838
FCRL3	0.411568	0.0551141		ATP8A1	0.18129	0.0330023		RB1	0.220055	0.0880639
SLC11A2	0.17588	0.0551514		SMAD5	0.330433	0.0330451		ATP11B	0.169986	0.0881883
MRPL9	0.187229	0.0553264		MS4A14	-0.455114	0.0330677		LOC338758	0.368586	0.0882168
PHKB	-0.140864	0.0553335		FLJ10038	0.249222	0.0330914		TMEM165	0.190298	0.0882829
BLNK	-0.47162	0.0554186		SOCS5	0.271591	0.0330922		C14orf43	-0.129657	0.0882829
EHBP1	0.154207	0.0554722		AP1M1	-0.186237	0.0331116		CHMP2B	0.232013	0.0882936
RNF166	-0.215191	0.0555775		SFR1	0.37983	0.0331126		NSL1	0.163733	0.0883389
ADAMTS1	0.789169	0.0555861		LOC254559	0.515895	0.0331793		ATN1	-0.408936	0.0883702
PLA2G15	-0.279795	0.0556098		RAB14	0.218769	0.033183		CD320	-0.304238	0.0883877
LOC440300	0.423389	0.0556649		FLJ44635	-0.426728	0.0332416		OXER1	0.421518	0.0884515
STK32C	-0.369478	0.0556983		RLIM	0.206581	0.0334003		RAP2C	0.311644	0.0884627
MANEAL	0.294716	0.0557516		FDXR	-0.419469	0.0334052		LOC440300	-0.374358	0.0885277
WIZ	-0.200951	0.0557883		EPPK1	0.55758	0.0334112		RRP12	0.387096	0.088532
ZNF614	0.218855	0.0558209		NEK7	0.336238	0.0335043		SFXN2	-0.269961	0.0885403
COX20	0.224972	0.0559102		MAGT1	0.241738	0.0336011		CTSC	0.165391	0.088601
CD38	-0.492074	0.0560326		ZNF83	0.366851	0.0336033		DDAH2	0.28829	0.0887109
C20orf24	-0.325963	0.0560529		PICK1	-0.241559	0.0336354		TCFL5	-0.211561	0.088948
FCN1	-0.379896	0.056181		SUB1	0.33969	0.0336583		ZC4H2	-0.201708	0.0889809
KCNK6	-0.193028	0.0562447		C1orf31	0.376791	0.0337874		ARG1	-0.737288	0.0890376
CLCN7	-0.291709	0.0562622		CCNT1	0.154569	0.0338292		SLC33A1	0.160527	0.0890984
PARP12	-0.541756	0.056309		ZNF639	0.24521	0.0338305		METTL4	0.239498	0.0893198
RHOB	-0.267769	0.0563321		C1orf52	0.224703	0.033871		NOP14-AS1	-0.158112	0.0893877
RASA4	-0.351317	0.0563678		C9orf66	-0.418688	0.0339191		BCORL1	-0.331124	0.0894015
KLHDC8B	-0.331594	0.056456		EIF4G3	-0.230637	0.0339521		PPARD	-0.224032	0.089404
C14orf133	-0.12251	0.0564942		CMIP	-0.292336	0.0339541		CCNE2	0.444264	0.0894412
LOC100131089	0.319302	0.0564994		UBE2Q2	0.25212	0.0339744		NHLRC3	0.215353	0.0896789
LRRFIP1	-0.208189	0.0566474		PLEKHA3	0.206779	0.0340724		RPS21	-0.32791	0.0897625
NAPEPLD	0.233027	0.056705		RRP15	0.300554	0.0341154		ATG16L1	-0.110602	0.0898315
IFI16	-0.381812	0.0567645		XPO4	0.222541	0.034152		SLC35B3	0.178675	0.0899362
RECK	0.191316	0.0567752		CENPL	0.2584	0.0341617		SGK223	-0.220646	0.0899499
ZEB2	-0.219181	0.0567758		LOC100132352	0.207493	0.0341664		MTF2	0.198019	0.0900654
TFB2M	0.182977	0.0568132		S100A11	-0.496105	0.0341693		RAD17	0.16595	0.0900714
TBC1D19	0.256815	0.0568254		POLA2	-0.190793	0.0341967		ZNF224	-0.106485	0.0901018
TMEM168	0.251327	0.0568687		ZSCAN5A	-0.31697	0.0342758		PLK3	-0.224082	0.0902139
ANKRD26	0.253353	0.056942		COX20	0.250768	0.0343632		FUK	0.19932	0.0902387
FES	-0.237653	0.0569647		SH3KBP1	-0.19531	0.0343798		UGGT2	0.350451	0.090271
NUP54	0.174895	0.0569788		ZNF273	0.39318	0.0343986		SNX13	0.198907	0.0903004
ZCCHC18	0.460217	0.0570033		RNASEH2B	0.196254	0.0344425		RBM8A	-0.134941	0.0903474
ICAM1	-0.285433	0.0571568		SNORD5	0.612024	0.0344926		ACVR1	-0.158751	0.0903987
DPYD	-0.17629	0.0574012		RBM22	-0.144463	0.0345448		COQ2	0.165167	0.0904046
DHRS9	-0.532302	0.0574097		BIRC3	0.398514	0.0346058		HSBP1	0.178887	0.0904116
LOC93622	0.197435	0.0574113		ZNF277	0.253362	0.0346518		NACA	-0.165115	0.0904455
CNNM3	0.182425	0.0574226		SEPSECS	0.281397	0.0347011		EARS2	-0.165205	0.0904471
SMARCAD1	0.183065	0.0574462		ZNRF2	0.382337	0.0347655		BCAP29	0.250711	0.0904978
POLR1E	0.221412	0.0575066		PDK1	0.280192	0.0348192		SLITRK4	0.431367	0.0905025
SLC19A2	0.230787	0.0575369		C4orf43	0.341095	0.0348821		C21orf91	0.28417	0.0906954
NUP93	-0.188448	0.0575527		ADO	0.26106	0.0349125		HDHD2	0.151642	0.0909155
AGAP1	0.396906	0.05757		DUSP19	0.439331	0.0349596		LOC100506233	0.316073	0.09092
CEP57	0.192345	0.0575794		RAPGEF1	-0.17951	0.0349742		PHF16	0.373475	0.0910012
RRAS2	0.279301	0.0575803		TRIM8	-0.255474	0.0349761		FAM122A	0.13115	0.0911274
NAE1	0.210287	0.0576713		HAUS2	0.182719	0.0349885		TMEM38A	0.338236	0.0911813
LOC729013	0.235499	0.0576839		ZMYND11	0.229779	0.0350043		PRICKLE1	0.351277	0.0912434
ZNF780B	0.211013	0.0577625		NAE1	0.235275	0.035007		BRD2	-0.108019	0.0912994
MTFMT	0.181868	0.0578284		CA8	0.913526	0.0350388		RAB8B	0.27481	0.0913154
C11orf75	-0.343079	0.0578645		ANKRD32	0.218179	0.0350555		THUMPD3	0.144845	0.0913438
CEBPZ	0.201493	0.0579255		FGD5-AS1	0.189927	0.0350584		FIG4	0.152099	0.0914383
CLSPN	-0.319425	0.0579283		TRMT61B	0.223595	0.035075		SAP30	-0.215917	0.0914824
SRP9	0.336379	0.0579395		BTAF1	0.158828	0.0351015		CLN8	0.1825	0.0915285
MTMR11	-0.378047	0.0579525		LOC389765	0.258016	0.0352328		BLM	0.169725	0.0916069
RBM22	-0.128563	0.0580451		TMEM181	0.201968	0.035257		EIF2AK2	0.565992	0.0917421
ZFP36	-0.306947	0.0581038		GLE1	-0.141499	0.035307		TES	0.164837	0.0917593
IMMP1L	0.347364	0.058183		USP33	0.181171	0.0353512		CXCR4	-0.229743	0.0920043
MED21	0.267045	0.0582552		RAB2A	0.268342	0.0353979		DERL2	0.13574	0.0920283
ATOX1	-0.16758	0.0582772		BLOC1S3	-0.19436	0.0354144		NUCB2	-0.189801	0.0920559
ACSF2	-0.315923	0.0582936		PTS	0.305692	0.0354184		DPY19L2P2	-0.226007	0.0921057
FUT11	0.189675	0.0583149		MRPS10	0.150046	0.0354949		ALCAM	0.27477	0.0921288
ICOS	0.305004	0.0583267		UBE2L3	-0.148956	0.0355485		RPS6KB1	0.172867	0.0921665
RPS27	0.380363	0.0583458		ZNF675	0.321375	0.0355645		METTL8	0.154825	0.0923609
FKBPL	-0.316609	0.0584506		LGALS9C	0.759906	0.035615		RIC8B	-0.107016	0.0924013
SPNS1	-0.31935	0.0584579		NXF1	-0.253772	0.0356373		UBE2J1	0.222232	0.0924148
PLD1	-0.262088	0.0584696		SPAST	0.28281	0.035638		SEC22B	0.130714	0.0924247
CPEB3	-0.24954	0.0585586		STX16-NPEPL1	-0.39192	0.0356434		NRF1	-0.0984473	0.0926259
DPAGT1	-0.214774	0.0585629		RBM12	0.157445	0.0356889		CG030	0.247659	0.0927356
ZMIZ1	-0.278916	0.0585824		C10orf68	0.469279	0.0357449		S100A6	0.306596	0.0928289
PARP14	-0.5514	0.058611		BCAP29	0.315141	0.0357687		RAB21	0.226495	0.0928472
PEX13	0.195287	0.0586143		FIGNL1	0.270984	0.0357918		TSC22D3	-0.259722	0.0928696
FLVCR2	-0.310883	0.0587062		PRKD3	0.157994	0.035842		LBH	-0.168042	0.0928878
SLC38A2	0.223375	0.0587083		LOC100128822	0.485486	0.0358625		SRSF10	0.19079	0.0929922
RORA	0.276997	0.0587385		ERI2	0.334005	0.0358894		SMPDL3A	0.310516	0.0931455
RIN1	-0.541082	0.0588023		MAP4K5	0.20711	0.0359067		GLTSCR2	-0.231902	0.0933592
CNOT6	0.17138	0.058817		TAS2R30	0.265936	0.0360264		PRDX3	0.178143	0.0935286
SRGAP2P2	-0.275794	0.05884		SKA2	0.317757	0.0360319		DONSON	0.17973	0.0935643
EIF3J	0.215832	0.0588656		2015-09-15	0.249824	0.0360362		CYCS	0.270841	0.0936245
HK2	-0.290057	0.0588656		ANKHD1	0.397707	0.0360604		RPL13A	-0.245441	0.093757
AASS	0.340596	0.0589245		SRSF11	0.241913	0.0361004		ARSG	-0.198968	0.0938463
CLYBL	0.241733	0.0589871		TMEM128	0.33593	0.0361144		TMEM147	0.162947	0.0940367
GIPC1	0.237777	0.0590223		RABGGTB	0.176361	0.0362053		FBXO25	0.13305	0.0940936
CCNK	0.166694	0.0591125		SNAPC1	0.380372	0.0363633		KIAA0753	-0.149064	0.0941599
AKTIP	0.268834	0.0592269		SIRPA	-0.360224	0.0363696		UROS	-0.210111	0.0943208
FBXO48	0.233861	0.0592643		H1FX	-0.268182	0.0364361		SLC41A1	-0.178648	0.0943541
KBTBD3	0.350564	0.0593346		PDE6B	0.307619	0.0364401		MIER1	0.256061	0.0943741
BCKDHB	0.220902	0.0593391		HSPB11	0.264072	0.036451		PLAA	0.127743	0.0944064
CASP8AP2	0.190739	0.0593698		SMEK1	0.143987	0.0365076		POLR2A	-0.270481	0.0944064
AP1M1	-0.163382	0.0593863		MPZL1	-0.52318	0.0365356		IER3IP1	0.346989	0.0944375
TBPL1	0.254802	0.0594656		ZDHHC17	0.295863	0.0365398		TMEM106C	-0.175314	0.0944713
MGC16025	-0.289978	0.0596172		RPP30	0.219759	0.0365711		TPP1	-0.252964	0.094486
ZBTB5	0.148373	0.0597537		CYP4V2	0.31109	0.0365766		MFAP3	0.166898	0.0945537
ULK4	0.225896	0.0598118		SMC4	0.207101	0.0366046		VAMP4	0.316512	0.0947295
TMEM70	0.218522	0.0598626		C15orf39	-0.394009	0.0366373		TFAM	0.21807	0.0947596
SLC29A1	-0.707864	0.0600196		OIP5-AS1	0.167625	0.0366503		HTATIP2	0.199028	0.0948023
PIGP	0.312033	0.0600448		MICALL1	-0.191777	0.0366782		B3GALT2	-0.488631	0.094893
PARP2	-0.269779	0.0600645		SLC35C1	-0.243779	0.036832		TBL1XR1	0.216481	0.0948941
GEMIN7	-0.173846	0.0601319		RIPK1	-0.179781	0.0368658		SEMA7A	0.368587	0.0950072
SWAP70	-0.293617	0.0603075		PRKAB1	-0.131634	0.036894		OGFR	0.18489	0.0950752
RASGEF1B	-0.334367	0.0603923		DPY19L3	0.250573	0.0369134		SELO	0.141739	0.0950857
MAN1B1	-0.126059	0.0604047		RNF125	0.284673	0.0369334		CCDC136	-0.237514	0.0952223
ANXA2	-0.247997	0.0604335		FAM188A	0.243532	0.0369386		PTPRO	0.326719	0.0952874
ARHGAP12	0.151334	0.0604406		PAFAH1B1	0.149444	0.0369577		CEACAM8	-1.01757	0.0953402
FAM168A	-0.143222	0.0604761		GATS	-0.312828	0.0372272		SIKE1	0.224374	0.0953864
PLEKHO1	-0.23121	0.0604875		RNF219	0.261512	0.0372339		XYLT1	-0.144234	0.0953947
LOC100130231	0.285266	0.0608155		RBMX	0.157205	0.0374015		ACBD3	0.205955	0.0954322
TOR1B	-0.405669	0.060887		PPP1R11	-0.160611	0.0374403		SMAP2	-0.254297	0.095501
IFIT2	-0.850865	0.0608891		C7orf73	0.36997	0.0375145		PRKCE	0.177342	0.0955137
IFIH1	-0.566938	0.0608924		BHLHE40	-0.328509	0.0376052		NUPL1	0.167164	0.0955283
BTN3A3	-0.25557	0.0609788		TAS2R13	0.466784	0.0376227		GGCT	0.183244	0.0956359
ARL13B	0.207608	0.0609885		PTBP3	0.2641	0.0376863		TEKT4P2	0.689549	0.0957267
C11orf46	0.23681	0.0610496		MTF2	0.245771	0.0377403		FTSJD1	0.214984	0.0957288
SIRPD	-0.300646	0.0611336		MSC	-0.620305	0.0377422		ZNF429	0.355307	0.0957621
SUGP1	-0.135442	0.0611506		CHML	0.371622	0.0377508		FLJ42351	-0.382533	0.0958132
PLEKHO2	-0.298874	0.0612709		PRMT3	0.194941	0.0377527		RGL1	0.420422	0.0958412
C2CD2L	-0.20025	0.0612903		ZNF506	0.222515	0.0378229		FAM43A	-0.21683	0.0960326
CASP1	-0.285244	0.0613962		SYDE2	0.436691	0.0378844		HINT3	0.305255	0.0961075
KCNQ5	0.299023	0.0614385		EXTL2	0.315524	0.0379652		IL18BP	-0.184011	0.0961905
TRIM5	-0.436075	0.061478		TNFAIP8	0.288411	0.0379694		GPRIN3	-0.179788	0.0961968
FAM118B	-0.184865	0.0616014		PTPN1	-0.143822	0.0379875		NADKD1	0.199577	0.096274
SNTB2	0.194955	0.0616888		MIER1	0.321785	0.0379996		ZNF680	0.310073	0.0964257
FAM173B	0.231819	0.0616901		EID2B	0.311224	0.038004		CACNB1	-0.216527	0.096427
DPYSL2	-0.271701	0.0616912		MST4	0.287147	0.0380098		MRPL41	0.219857	0.0966491
TRAK1	-0.172334	0.0619003		NDE1	-0.27793	0.0380339		EMP3	0.186156	0.0966782
ZNF141	0.254082	0.0620296		NUBP1	-0.187195	0.0380906		C17orf66	-0.515536	0.0968389
TDRD7	-0.389219	0.0620576		MNT	-0.278214	0.0382161		CHIC1	0.317455	0.0969092
SIK1	-0.43534	0.0620664		RNF43	0.337416	0.0383418		SYNGR1	-0.443872	0.0969396
KLC1	-0.116395	0.0621256		CST3	-0.385974	0.0383452		CYC1	0.181704	0.0970449
RNF31	-0.238076	0.0621566		ZZEF1	-0.180166	0.0383696		LOC100131176	-0.365268	0.0970495
MRPL44	-0.202312	0.0621655		PNPLA8	0.229844	0.0384066		CTC1	-0.220468	0.0971058
ZMAT3	0.255085	0.0621896		UTP15	0.223205	0.0384618		ZNF155	-0.181762	0.0972801
ASGR2	-0.51754	0.0622374		ZNF527	0.232379	0.0384843		ASGR1	0.300208	0.0976421
UBXN2A	0.233856	0.0624556		LOC100505876	0.277992	0.0385735		LYPLA1	0.323141	0.0977655
C9orf30	0.296072	0.0625434		RFXAP	0.427563	0.038706		DAXX	-0.121293	0.0978206
RAVER2	0.348842	0.0626866		YES1	0.332039	0.0387807		CLTA	0.142735	0.0978507
NFKB1	-0.123967	0.0627343		ING3	0.195033	0.0387946		INSIG2	0.197005	0.0979374
DCUN1D4	0.261635	0.0627343		COMMD2	0.213697	0.0388193		TTI1	-0.0905032	0.0982002
ZNF765	0.292266	0.062851		AGA	0.259753	0.0388212		DERA	0.17546	0.0982512
FBXO42	-0.102519	0.0628998		TRDMT1	0.260534	0.0388214		ORAI3	0.175877	0.0983118
SREK1IP1	0.293886	0.0629985		C10orf105	-0.500437	0.0388509		VMA21	0.302863	0.0984048
NMD3	0.206647	0.063024		COX18	0.279097	0.0388522		C9orf3	-0.146305	0.0984483
CBWD1	-0.236191	0.063142		TMEM237	0.337866	0.0389522		TM9SF2	0.169962	0.0985821
NDOR1	-0.216395	0.0632991		VRK3	-0.189795	0.0389526		ANKMY2	0.142142	0.0986089
LYNX1	-0.643071	0.0633322		GPR124	-0.484552	0.0389991		METTL2A	0.1586	0.0986363
CEP164	-0.187405	0.0633484		TMEM9	-0.235277	0.0390035		DTWD1	0.225802	0.0987399
ARL11	-0.300131	0.0634023		HSBP1	0.220598	0.0391058		ORAI2	0.26426	0.0987562
SLC27A3	-0.343162	0.0634125		PAPD5	0.232775	0.0391689		AASS	-0.295506	0.0988024
KIAA1324	0.809158	0.0634504		EPM2AIP1	0.22218	0.0392137		COX15	0.100644	0.0988681
FLJ42351	0.428755	0.0634597		EFHA2	0.839333	0.0392278		DCP2	0.212381	0.0988878
PTPLAD1	0.187406	0.0634869		COL8A2	-0.483944	0.0392731		KIR2DL3	-0.685717	0.0989572
STAT1	-0.464855	0.0635529		PCGF5	0.31425	0.039332		SELRC1	0.206911	0.0990572
TPK1	0.172094	0.0637633		ICA1	-0.371805	0.0393356		GOT1	-0.188211	0.099261
SETDB2	0.170079	0.0637761		MYD88	-0.341324	0.0393773		PNPLA6	0.231796	0.0992611
ZNF140	0.165396	0.0638757		OVGP1	0.405403	0.0394011		PPP1R26	0.287259	0.0994553
DNAAF2	0.277073	0.0639321		IMPAD1	0.266904	0.0394091		CD3D	-0.282152	0.0994839
PDE7B	-0.416976	0.0639542		PLB1	-0.827078	0.0394716		USP6NL	0.197538	0.0994844
ZNF436	0.140055	0.0639733		FBXO33	0.207259	0.0394878		TMEM168	0.215676	0.0995299
NBEA	0.342975	0.0639794		RAD23B	0.195653	0.0395795		SNX8	0.198361	0.0996514
DNAJC19	0.239442	0.0640296		C4orf32	0.518148	0.0395863		NFRKB	-0.121597	0.0996567
GABRR2	-0.415352	0.0642254		IMMP1L	0.379432	0.0396248		FMN1	-0.770107	0.0997048
SKAP2	0.334608	0.0642637		PRR14	-0.272413	0.0396407		GATAD2B	-0.191351	0.099804
LOC644714	0.282956	0.0644526		FBXO45	0.239538	0.0396598		IL18	0.276749	0.0998708
C14orf93	-0.170074	0.0645082		DEDD	-0.154359	0.039749		MON2	0.147059	0.0999749
DUSP6	-0.286071	0.0645769		TRMT1L	0.175992	0.0397881		CSRNP2	-0.135591	0.100148
IFT80	0.232212	0.0646174		STARD3	-0.162864	0.0397979		SRSF3	0.131102	0.100189
CAPN3	-0.254861	0.0646334		NKIRAS2	-0.241765	0.0398156		PAR5	0.387761	0.100228
LCP2	-0.187875	0.0647457		TMTC1	1.4419	0.0398285		C4orf3	0.285305	0.100239
IDH3G	-0.170503	0.0647689		STK36	-0.318591	0.0399714		PRKDC	-0.136122	0.100282
CDC7	0.284532	0.0647839		C8orf83	0.33218	0.0399885		DDX60	0.579978	0.100348
OTUD3	0.207582	0.0648844		RBM7	0.300202	0.0400379		SMA4	0.206327	0.100502
CD40	-0.337683	0.0648906		GTF2H3	0.217009	0.0401026		GAR1	0.419122	0.100679
PACS2	-0.179622	0.0649057		SIRPB1	-0.446914	0.0401635		NDFIP2	0.454793	0.100701
SERPINE2	0.461685	0.0649082		SKIV2L	-0.157822	0.0401664		SIGMAR1	-0.143971	0.100791
ANXA2P2	-0.332754	0.0649131		C12orf42	0.387749	0.040173		RAD18	0.146483	0.100815
ZNF282	-0.184108	0.0650268		TRAPPC2L	0.240883	0.0402275		PLCH1	-0.670535	0.100827
TPM3	-0.15807	0.0650558		FGFR1OP	0.187331	0.0402549		FAM46A	0.340059	0.100834
ZNF827	0.280914	0.0651332		SGTB	0.283721	0.0402683		TMEM176A	-1.86516	0.100946
SRGAP2	-0.273574	0.0651588		NCOA5	-0.145323	0.0402742		FBXL3	0.192831	0.100982
DSEL	0.519985	0.0653935		SPI1	-0.405332	0.0402764		LYSMD2	0.281217	0.101082
TMEM14A	0.31194	0.0654666		ZNF8	-0.209599	0.0403326		YME1L1	0.110531	0.101083
ZNF581	-0.194862	0.0656371		EP300	-0.246942	0.040479		LTN1	0.141046	0.101186
FUCA2	-0.253212	0.0656981		COPG1	-0.147246	0.0405024		CENPP	0.407478	0.101231
BHLHE40	-0.288418	0.0657268		MAPK6	0.194151	0.0405748		GTF3A	-0.162548	0.101233
LMO7	0.292327	0.065773		ADCY4	-0.301265	0.0406243		PLK4	0.281581	0.101284
NSDHL	-0.227785	0.0658429		NSUN6	0.236451	0.0406336		SLC25A23	-0.2922	0.101627
LRPAP1	-0.147741	0.0658592		TCF20	-0.173306	0.0407819		LOC148413	-0.137463	0.101687
STAT5A	-0.205563	0.0658883		ODF2L	0.230318	0.040799		TCEB1	0.202946	0.101817
C11orf24	-0.227794	0.0659573		ZNF582	0.242913	0.040815		TMEM63C	-0.565521	0.101839
FIG4	-0.166435	0.0659901		SLC9A6	0.184901	0.0408392		VKORC1L1	0.161093	0.101842
GIMAP7	0.207975	0.0660659		CCDC90B	0.231326	0.0408559		DHX32	-0.201964	0.101844
FAM217B	0.177211	0.0660703		TG	-0.499423	0.0409257		STAP1	0.40423	0.1019
TMEM181	0.174686	0.0660985		NSL1	0.198501	0.0410051		PEX7	0.264616	0.101919
TAP1	-0.348132	0.0661382		LAGE3	0.264734	0.0410479		FAM86DP	-0.243141	0.102154
DDX58	-0.561085	0.0661819		SMG7	-0.217179	0.041077		SLC25A43	0.23889	0.102223
FAM21A	-0.286992	0.0663071		SPRED2	-0.383138	0.0411131		PTGDR2	0.598101	0.10231
RNF213	-0.40042	0.0663666		LY75	0.511572	0.0412557		KCNN4	0.311141	0.102388
PFDN2	-0.185966	0.0663742		SLC33A1	0.194825	0.0412725		GPATCH8	-0.123794	0.102446
ECE1	-0.331398	0.0663843		RPRD2	-0.173579	0.0413897		LOC100507246	-0.194623	0.102614
EIF3E	0.195298	0.0664046		CHD9	0.179307	0.0414406		HELB	0.176219	0.102623
UBOX5	-0.170151	0.0664375		RHOG	-0.277854	0.0414639		UBE2Q2P1	-0.350076	0.102647
RRNAD1	-0.145771	0.0664431		MAN1B1	-0.137614	0.0414722		ZNF585A	-0.156831	0.102766
ZGPAT	-0.168821	0.0664865		AMN1	0.265124	0.0414859		PAQR6	-0.498518	0.103013
SH2D1B	0.509801	0.0665114		MPP5	0.250989	0.0414987		NUFIP2	0.158759	0.103016
PHF11	-0.279405	0.0665146		ZNF71	0.150941	0.04155		BPI	-0.75843	0.103029
HIBADH	0.176514	0.0666239		CD97	-0.347549	0.0416121		USF2	-0.13636	0.103037
LOC644656	0.21403	0.0667102		LOC653075	0.39115	0.0417084		MLL	-0.192848	0.103261
NRF1	0.107808	0.0667787		TMX1	0.361961	0.04173		NAIP	0.335061	0.103288
GPR34	-0.54201	0.066976		PTGFRN	-0.322543	0.0417816		GTF2IRD2B	-0.206757	0.103299
NDUFA5	0.331037	0.0670164		C5orf39	0.21691	0.0418624		WDR36	0.185033	0.103337
ETS1	0.179125	0.0670822		MIS18A	0.361216	0.0418771		USP18	0.865168	0.103343
TBXA2R	0.390459	0.0670877		GLCCI1	0.216884	0.0418905		CTSZ	0.18511	0.103353
PITPNB	0.152632	0.067131		LTF	-1.40238	0.0420356		ZMYM6NB	0.160093	0.103407
MIR3648	0.400139	0.067143		MYO18A	-0.256523	0.0420361		HPS5	0.134868	0.103602
WHAMMP2	0.304339	0.067167		LMAN1	0.271862	0.0420626		C1D	0.318721	0.103637
AK3	0.223789	0.06723		DENND4C	0.148101	0.042142		KHDRBS2	0.429613	0.103711
RPL10A	0.222935	0.0672762		ATF1	0.22488	0.0421447		ALG11	0.185319	0.103711
ARNT	-0.117914	0.0673177		RARG	-0.290538	0.0421525		STK11IP	0.175214	0.10377
PIBF1	0.19476	0.0673211		ACIN1	-0.136748	0.0421751		TMEM128	0.256819	0.103837
ZNF669	0.166282	0.0673388		POLDIP3	-0.13626	0.0421908		LINC00426	-0.233078	0.10384
SAMHD1	-0.20667	0.0673612		SLC46A2	-0.308055	0.0421962		ZNF518A	0.210191	0.103842
POR	-0.237924	0.067515		PLEKHG4	0.394518	0.0422501		SLC25A19	0.194355	0.103885
TNIP3	0.558325	0.0675192		S100A10	-0.250173	0.0422506		TMEM19	0.207614	0.103906
SAT1	-0.348504	0.0675582		UBE2D2	0.131749	0.0423321		IL8	-0.538094	0.103955
PTGDR	0.414622	0.0675837		RIF1	0.219753	0.042351		CTBS	0.290497	0.104032
SEMA4C	0.206076	0.0675998		WHAMMP3	0.277558	0.0423684		PHACTR2	0.206289	0.104047
MYD88	-0.300404	0.0676227		ZNF528	0.254066	0.0423708		RLIM	0.155282	0.104098
GNPDA2	0.251659	0.0676784		NEMF	0.146934	0.0425928		PTBP3	0.203556	0.104109
RNF139	0.217367	0.0676815		PHOSPHO2	0.48387	0.042674		ZNF836	-0.169189	0.104199
MGC12916	0.223457	0.0678225		APIP	0.266614	0.0427418		RFXAP	0.331246	0.104284
ACP2	-0.278006	0.067883		UBE2N	0.174867	0.042878		ETS2	-0.246555	0.104392
FKBP3	0.177148	0.0678833		KLHL7	0.193621	0.0429167		ATG10	0.241225	0.104482
PDIK1L	0.274609	0.0678945		MEPCE	-0.163677	0.042922		FAR1	0.221994	0.104654
ATP13A4	0.523213	0.0679266		PDIK1L	0.306514	0.0429336		RNF215	0.243532	0.104665
KIAA1586	0.397152	0.0679708		RIOK2	0.214816	0.0429683		RSAD2	1.29148	0.10478
ATXN7L3	-0.130333	0.0679772		LOC389634	-0.579081	0.0430291		MACF1	-0.160758	0.104848
RILPL1	-0.409937	0.0680385		P4HB	-0.182864	0.0430616		PARPBP	0.350171	0.104856
VPS53	-0.146731	0.0681041		SMC1A	-0.173933	0.0431123		UBAP2L	-0.118387	0.104873
ADPRH	-0.32753	0.0681282		PMS2CL	0.176893	0.0431221		DLAT	0.178617	0.104935
SPRED2	-0.339545	0.0682516		CRY1	0.16782	0.043128		MSMO1	0.240806	0.104974
MANBA	-0.154415	0.0684866		SBDSP1	0.21581	0.0431339		HSP90AA1	-0.156902	0.104981
TMEM66	0.160701	0.0684974		ANAPC4	0.244897	0.0431369		TRAPPC6B	0.176719	0.105179
CTSD	-0.258821	0.0685316		NSDHL	-0.251966	0.0431407		LOC653075	0.307096	0.105228
MORC4	0.250645	0.0685429		SCP2	0.188973	0.0431587		GLMN	0.311726	0.10523
TK2	-0.230737	0.0685944		ZNF684	0.46767	0.0431624		PSTPIP2	0.213908	0.105243
LAMP3	-0.907063	0.0686848		KRCC1	0.253895	0.0431887		SLC10A7	0.179477	0.105351
ZNF567	0.205601	0.0690387		SEC62	0.2959	0.0432411		C8orf44	0.237404	0.105424
KPNB1	-0.20654	0.069077		SIPA1L1	-0.267721	0.0435744		FAM124B	0.434665	0.105485
GUSB	-0.152684	0.0690777		2015-09-07	0.184927	0.0435927		TAB2	-0.167255	0.105524
DHX8	-0.131125	0.0690824		NOC3L	0.253889	0.0436227		SREK1IP1	0.25399	0.105562
DHX40	0.211038	0.0691005		NUDT16	-0.224463	0.0436956		LOC100170939	0.456869	0.105571
FAM174A	0.283456	0.0691027		KDM3B	-0.149625	0.0437039		TMOD2	0.240924	0.10561
C17orf89	0.214438	0.0691072		MIR570	0.579443	0.0437371		UBE2G1	0.126338	0.105657
TCF7L2	-0.31463	0.0691307		CMTM4	-0.19231	0.0437529		SALL2	-0.396295	0.105667
SIPA1L3	-0.249841	0.0691343		ZNF563	0.324826	0.0437842		PQLC3	0.170492	0.105699
ZDHHC2	0.23193	0.0691644		DUSP11	0.17553	0.043785		RWDD3	0.272721	0.10585
EDAR	0.534147	0.069213		NUDT17	0.453974	0.043879		GOLPH3	0.129117	0.10591
PCM1	0.143557	0.0692149		MAML1	-0.179295	0.0439094		RRN3	0.141053	0.106082
AIDA	0.218858	0.0692587		PRRC2A	-0.246974	0.0441064		LPCAT4	-0.205925	0.106219
GTPBP2	-0.246303	0.0693549		CCDC13	-0.441339	0.0441474		OLIG2	0.763982	0.106261
LDLRAP1	0.237134	0.0693844		TNFAIP8L1	-0.175017	0.0442217		ARMC1	0.20515	0.106273
UBE2J1	-0.240727	0.0694397		MYO10	-0.840582	0.0442598		CD58	0.233769	0.106287
UNC13D	-0.227214	0.069514		RNF2	0.239957	0.0442641		C1orf177	-0.498242	0.106431
DOCK2	-0.149174	0.0696075		L1TD1	-0.527799	0.0442817		ZNF688	-0.168729	0.106619
ZFP82	0.288303	0.0696623		SNX13	0.238586	0.0443114		EIF4G2	-0.0883919	0.106659
TSIX	-0.337353	0.0698058		DDX20	0.176028	0.0443179		PAQR3	0.286697	0.106815
GBA	-0.24547	0.0698157		NTNG2	-0.523796	0.0443586		LMBRD1	0.249703	0.106853
C4orf27	0.220856	0.0698713		SLC39A14	0.239359	0.0444531		NPC1	-0.164756	0.106944
DLEC1	0.313929	0.0698718		CBX3	0.246069	0.0445791		GLB1L2	-0.63859	0.106997
ANAPC1	0.13363	0.069925		PACS2	-0.196464	0.0446363		SNAP23	0.197506	0.107011
SLC39A14	0.214402	0.0699749		COX6C	0.280014	0.044665		C20orf72	0.158528	0.107105
ARL8A	-0.174198	0.0701235		H2AFV	0.161918	0.0447159		ZNF211	-0.139341	0.107503
DDX60	-0.642439	0.0701351		STARD5	-0.389101	0.0447315		INTS10	-0.087466	0.107559
MCART6	0.39851	0.0701439		ABI1	0.182509	0.0447446		THAP2	0.332601	0.10764
TRIM23	0.239869	0.0701707		PI3	-0.954833	0.0447839		BTAF1	0.11934	0.107642
MOV10	-0.388141	0.0702155		MDFIC	0.333475	0.0447976		PIAS2	0.179532	0.107644
PTK2	0.198055	0.0702171		SLC26A6	-0.255228	0.0448393		ZNF880	0.264984	0.107815
ARL16	0.239438	0.0702682		SMARCAL1	-0.168715	0.0448438		ZNF318	-0.156027	0.10789
LYRM2	0.197963	0.0703493		THAP5	0.351021	0.0448544		LOC100506866	0.188124	0.107921
CDC42BPB	-0.281946	0.0704091		ZNF654	0.291014	0.0448578		AMOTL1	-0.301351	0.10797
RPL13	0.256024	0.0704586		TCEAL1	0.33266	0.0448681		CCDC126	0.28236	0.108008
CPM	-0.310413	0.0704724		DKFZP586I1420	0.250652	0.0449239		DUSP6	0.246968	0.10804
C14orf159	-0.242821	0.0705709		PADI2	-0.752415	0.0449687		HLA-DPA1	0.319924	0.108097
RPS6KA4	-0.240064	0.0705791		BNC2	0.546293	0.0449822		NOC4L	0.249888	0.108651
IRF2	-0.220677	0.0707977		ZNF418	0.438775	0.0451242		GARNL3	-0.303474	0.108809
C9orf106	-0.356944	0.0708759		SC5DL	0.287493	0.0451301		PIEZO1	0.223628	0.108809
C2orf43	0.150936	0.0709795		TMEM194A	0.185609	0.045191		LOH12CR1	-0.156043	0.108912
CRLS1	0.17588	0.0710109		CELSR1	0.490914	0.0451941		RAD23B	0.150133	0.109101
DUSP5	-0.409836	0.0710553		NAA25	0.195466	0.0452337		ADAM23	-0.652177	0.10918
UFL1	0.173774	0.0712028		VDR	-0.329164	0.0452456		CD44	-0.131046	0.109196
KIF21A	0.264097	0.0712211		ZNF382	0.300031	0.0452753		ZBTB39	-0.109056	0.10922
NR1H2	-0.181534	0.0712935		TFAM	0.264039	0.0453025		LOC388796	0.2097	0.109221
MR1	-0.172566	0.0714248		KBTBD8	0.340762	0.0453331		LHFPL2	0.336388	0.109223
IRF4	-0.341951	0.0714271		SFXN3	-0.229507	0.045334		LOC284757	-0.344734	0.109398
LOC100506548	0.191356	0.0714856		PHLPP1	-0.291307	0.0453979		FAM105B	0.113211	0.109448
FYN	0.148624	0.0715131		COPG2	-0.319016	0.0454112		TOM1L2	-0.151115	0.109505
LSG1	0.171832	0.0715799		TXNDC15	0.154162	0.045423		TSPAN18	-0.290196	0.109563
CHTF8	-0.115976	0.0716215		SENP6	0.209063	0.0454532		BBS2	0.165757	0.1096
ZSWIM1	-0.187415	0.0716304		GSTM1	-2.83068	0.0454712		C2orf69	0.282492	0.109769
LOC100009676	0.154202	0.0716748		ENPP2	0.443806	0.045583		PDP1	0.19694	0.109904
TACO1	-0.14436	0.071681		LOC100506686	0.305334	0.0455846		SYNGAP1	-0.279509	0.109984
RAB7A	-0.234905	0.0717125		ZMPSTE24	0.239881	0.0456879		DAPK1	0.31094	0.110032
CD226	0.243799	0.0717256		SLC17A9	-0.382143	0.0457326		GTPBP10	0.225569	0.110038
DPY19L4	0.346954	0.0718684		LOC100505865	0.473038	0.0457447		TEX261	-0.108268	0.110144
ZAP70	0.188702	0.0719487		NEIL1	0.405924	0.0457755		DUT	0.186972	0.110144
HLA-DMA	-0.214737	0.0719537		ZNF174	-0.183912	0.0458638		DTHD1	-0.384987	0.110292
SPATA5L1	-0.22309	0.071989		TAS2R20	0.366561	0.0460802		THRA	-0.130153	0.110392
MPEG1	-0.260156	0.0720408		TRA2B	0.169917	0.0461823		ASCC3	0.139663	0.110418
SYMPK	-0.18463	0.0721447		MZT1	0.482814	0.0461962		CDC73	0.182677	0.110517
C5orf54	0.330169	0.0721473		TNFAIP2	-0.270293	0.0462576		LOC100306975	0.271944	0.11056
PEPD	-0.18319	0.0722117		PCMTD2	0.217587	0.0462617		ITFG1	0.109874	0.110692
LRP6	0.508578	0.0722248		MDC1	-0.27586	0.0462644		ZBTB5	-0.124544	0.110935
CELSR3	0.356738	0.0722553		NT5DC2	-0.617504	0.0463999		BTBD6	-0.160356	0.111073
IFIT1	-1.27909	0.0723445		AHCYL1	-0.0996727	0.0464484		HBS1L	0.141528	0.1111
C5orf34	0.338319	0.0723945		TADA1	0.192819	0.0464945		ZDHHC2	0.201987	0.111117
SLC30A5	0.173079	0.072399		MARK2	-0.248605	0.0465664		TARDBP	0.127131	0.111229
TPI1	-0.163903	0.0725054		ZFHX3	-0.36821	0.0465961		YLPM1	-0.148943	0.111331
RPS23	0.233159	0.0725948		BNIP3	0.297138	0.0466004		VPS13C	0.158831	0.111423
TRIM21	-0.288296	0.0726803		RPS6KB1	0.206226	0.0466308		LOC100130581	-0.281813	0.111532
TGFBR3	0.331074	0.0727592		BCL7B	-0.152607	0.0466436		HIST1H2BJ	0.264269	0.111562
PAK1	-0.268407	0.0727904		ZNF142	-0.225142	0.0466949		WDR33	0.109237	0.111812
ZNF383	0.17325	0.0728757		ZNF626	0.366066	0.0467151		AMD1	0.1901	0.111851
LRRC37A2	0.321722	0.0729784		GBA	-0.270805	0.0467341		GLS	0.204859	0.111943
C20orf94	-0.162941	0.0730329		KDELR2	0.179076	0.0467451		ZNF485	-0.192465	0.112085
TBC1D5	-0.103752	0.073173		TAF8	-0.146165	0.0467878		C19orf79	-0.207571	0.112278
INPPL1	-0.177117	0.0731969		CXCR7	0.388801	0.0468201		CMPK2	0.938991	0.1124
GTF2F1	-0.155262	0.0732229		FBXL16	-0.681514	0.0468266		CBR1	0.325499	0.112478
WARS2	0.190454	0.0732872		COMMD6	0.38051	0.046827		ALG8	0.161227	0.112499
ZXDA	0.238449	0.0733108		TRIM14	-0.309204	0.0469262		RAD1	0.177162	0.112525
ACVR1C	0.49773	0.0733383		PGM2L1	0.270551	0.046981		LPCAT2	0.298698	0.112655
IFI27	-1.42766	0.0734081		NDRG2	-0.321602	0.0469833		PRRC2C	-0.153779	0.112796
BCL7B	-0.13643	0.07341		ESF1	0.274184	0.0470223		ZNF460	0.125719	0.112803
NAA30	0.285827	0.0735372		HLA-L	-0.513103	0.0471116		CNIH4	0.187492	0.112855
RPL18A	0.253009	0.0735775		TMEM68	0.26707	0.0471224		TMOD3	0.133218	0.112908
CCDC111	0.25696	0.0735853		PIAS3	-0.205308	0.0471322		AFF2	-0.382896	0.112947
PNPO	-0.162642	0.0736591		FAM120B	-0.147574	0.0471444		CD79B	0.288337	0.112949
FLI1	-0.128939	0.073682		SCYL2	0.184006	0.0471566		TOMM34	-0.159783	0.112969
KLHL18	-0.130558	0.0737143		ARFIP1	0.266918	0.0472298		POPDC2	-0.27366	0.112984
LOC100130000	0.366856	0.0738308		CLTCL1	-0.428018	0.047241		ITM2B	0.267252	0.113021
ZNF420	0.191572	0.0739044		ATXN2L	-0.309001	0.0472459		SLAIN1	-0.160052	0.113025
AMPD3	-0.231223	0.0739237		FAM91A1	0.205	0.0472725		MATK	-0.274355	0.113095
ANKRD20A5P	0.341568	0.0740769		TNFSF8	-0.164902	0.0473264		PRKCZ	-0.185019	0.113244
LOC647979	0.234558	0.0741842		FN3KRP	-0.286569	0.0473441		HIATL1	0.284789	0.113349
EXOSC1	-0.136135	0.0743544		ALG2	0.140482	0.047516		TOPBP1	0.107798	0.113368
C6orf228	0.266981	0.074397		CEACAM8	-1.22033	0.047639		DGKG	-0.274588	0.113373
GPATCH3	-0.150756	0.0744064		NUP107	0.158991	0.0476571		CHORDC1	0.242238	0.113433
DHDDS	-0.125259	0.0744645		LOC100129917	-0.194186	0.0476939		MTMR6	0.207117	0.113444
PLEKHB1	0.298295	0.0744674		ZNF669	0.180866	0.0477051		FBXO41	-0.207917	0.113476
NAA60	-0.211262	0.0745511		STAT5A	-0.222113	0.0479122		MAL	-0.310656	0.113524
MSMO1	0.265968	0.0747226		NT5DC1	0.182344	0.0479277		RPL35	-0.249872	0.113696
LOC147804	-0.216907	0.0747239		CTAGE5	0.1516	0.0479542		SKIL	0.291451	0.113717
NPHP4	-0.23071	0.0748891		ZNF800	0.220155	0.0479863		NBR2	0.23643	0.113754
RWDD1	0.237162	0.0749529		LRRK1	-0.238008	0.0479933		PURB	0.206485	0.113898
RDH10	0.266022	0.074991		HERC4	0.165027	0.0480026		SF1	-0.109818	0.113905
RAB37	-0.158029	0.075053		FNTA	0.152272	0.0480093		ZZEF1	-0.135396	0.113974
FN3KRP	-0.255495	0.0750902		DCAF13	0.160255	0.0480707		LOC154761	-0.298643	0.114021
CAT	-0.392454	0.0751204		IKBIP	0.362458	0.0481094		PHF11	0.238713	0.11421
ZNF292	0.216407	0.0751449		CNPY3	-0.245449	0.0482008		DDX60L	0.47002	0.114419
ATF5	-0.358477	0.0752824		LOC647979	0.261145	0.0482018		RPS28	-0.194894	0.114473
N4BP2	0.229887	0.075321		LMBR1	0.202624	0.048221		MLXIP	-0.213494	0.114484
RNF135	-0.264271	0.0753984		SVIL	-0.317531	0.0482594		UBR4	-0.160078	0.114497
C6orf170	0.301281	0.0754617		CCDC14	0.199981	0.0483147		LRRC28	-0.192929	0.114559
SNHG6	0.210568	0.0754715		ECT2	0.3132	0.0483531		C8orf38	0.238828	0.114576
PRDM11	0.191243	0.0754942		IFFO1	-0.198917	0.0483881		TH1L	-0.157694	0.114673
GPAM	0.188601	0.075537		ADAP2	-0.328574	0.0486293		PFKL	0.170406	0.114695
RGS18	0.382241	0.0756166		RGP1	-0.216909	0.0486293		FAM176B	0.311438	0.114799
PAQR8	0.226024	0.0756972		WDR35	0.186919	0.0486357		TMEM106A	0.194124	0.114858
LRRC25	-0.277569	0.0757095		WDR36	0.226346	0.0486734		RHOBTB3	0.313843	0.114954
TIGD1	0.306543	0.0757132		SLCO4C1	0.370108	0.048692		EIF2D	-0.18383	0.11504
CLCN3	0.171744	0.0757554		SYCP2	0.379751	0.048789		DUSP22	-0.10768	0.115182
BTN2A1	-0.196025	0.0758369		CTDNEP1	-0.227378	0.048858		SMEK2	0.138204	0.115199
BCL11B	0.271544	0.0759027		C1orf150	0.773697	0.0489136		IGFBP4	0.463607	0.115662
KIAA0930	-0.20694	0.0759821		ARL5B	0.372453	0.0489877		CLC	0.675723	0.115702
ANKFY1	-0.24719	0.0760755		PHF12	-0.257632	0.0489886		LOC648740	0.211744	0.115802
MIS18A	0.312174	0.0761131		APPL1	0.256336	0.0489929		FAM114A2	0.110894	0.116076
TARSL2	0.18212	0.0762731		MTRF1	0.212882	0.049054		ZNF737	0.198544	0.116112
PLIN3	-0.287212	0.0762944		NUDC	-0.286875	0.0491348		RPPH1	0.513196	0.116207
ASRGL1	-0.331103	0.0764564		LBR	0.300136	0.0491619		SSRP1	-0.121958	0.116315
ULK2	-0.210124	0.07646		PDCL	0.226887	0.0492061		GPR89A	0.190787	0.116443
PLAG1	0.382859	0.0765841		ATR	0.166209	0.0492354		TMEM30A	0.231368	0.116458
ARL6	0.306895	0.0766379		PPAT	0.2877	0.0492509		EDEM1	-0.121769	0.116517
MAP3K11	-0.216467	0.0766661		PREPL	0.187388	0.0492677		AP1AR	0.281768	0.116702
TFAP4	-0.238984	0.0767237		HDGFRP2	-0.204415	0.0492962		PSME3	-0.194968	0.116723
ARHGAP42	0.455206	0.0767254		MAN2B2	-0.17666	0.0493275		FAM208A	0.148242	0.117009
MORC2	0.172925	0.076737		SIK3	-0.209751	0.0493355		CUL2	0.114112	0.11729
FAM73A	0.192206	0.0767841		BTBD1	0.220776	0.0493372		SRR	-0.291222	0.117452
NSA2	0.227617	0.076866		FAR1	0.271674	0.0494291		FUT4	0.175006	0.117486
ZFP14	0.190445	0.0768771		C5orf42	0.218422	0.0494697		FDPS	-0.0989744	0.11777
RAB11FIP3	0.221422	0.0769308		GAS7	-0.286224	0.0494911		TRIP6	0.304594	0.117952
RPL23AP53	0.174802	0.0769958		CEP290	0.245169	0.0495126		PIGB	0.245955	0.118059
LOC100129961	0.296618	0.0771668		ZNF248	0.218878	0.0495347		PPARA	0.141086	0.118108
STK39	0.1513	0.0771742		GCNT4	0.375693	0.0496556		MPI	-0.139418	0.118201
ARMCX5	0.16871	0.0772074		EPS8L2	-0.394901	0.0496729		BNIP2	0.188636	0.118229
HINT1	0.234066	0.0772351		PHF21A	-0.286074	0.0498419		EPB41L3	0.307908	0.118235
SFXN2	0.280589	0.077257		DCTN1	-0.156109	0.0498594		RPLP1	-0.303761	0.11824
CD3D	0.303504	0.0774215		C9orf123	0.248382	0.0499465		BRD3	-0.151541	0.118346
SSX2IP	0.29819	0.0775603		NAA35	0.182805	0.0501302		LYRM5	0.408709	0.118565
RTN1	-0.351242	0.0776221		ADAMTSL4	-0.394879	0.0501446		TSEN15	0.211871	0.118567
TM9SF1	-0.15064	0.0776717		ZNF304	0.188872	0.050147		CCDC41	0.154653	0.118655
RASA2	0.133981	0.0776842		MRPL35	0.172674	0.0501846		IFIT5	0.524095	0.11869
NFE2L3	-0.293333	0.0777108		FAM69A	0.27499	0.0501962		ZNF330	0.149277	0.118928
STX4	-0.171628	0.0777643		METTL21CP1	0.326689	0.0502107		ZFAND6	0.210417	0.119154
CD300C	-0.301138	0.0777876		COQ10B	0.244119	0.0502396		SPRED1	0.35072	0.119157
DSCR3	-0.103452	0.0778306		CCDC92	-0.252302	0.0503827		RPL18A	-0.218726	0.119427
PTPN9	-0.136459	0.0778956		PRIM1	0.27543	0.0503863		MARCKS	0.430294	0.119462
DNAJC13	-0.163634	0.0780903		ERN1	-0.313425	0.050432		CCDC120	-0.285609	0.119485
PAPSS1	-0.339023	0.0781121		GNPDA2	0.270367	0.0506096		RAB43	0.277165	0.119788
TUBB	-0.150458	0.0781125		DCK	0.227997	0.0506554		SETD1B	-0.191335	0.119994
DCUN1D5	0.244782	0.0781724		EIF4ENIF1	-0.153021	0.0507217		TMX3	0.24167	0.119996
RPL24	0.242605	0.0781829		RIPK3	-0.187159	0.0508443		SEMA4D	-0.156233	0.120031
SLFN12L	0.192733	0.0782088		PI4KB	-0.156341	0.0508518		KIAA0528	0.12694	0.120075
CLCF1	0.384252	0.0782841		ZDHHC23	0.288051	0.0509154		HIST1H3E	-0.478841	0.120399
APBB3	-0.241072	0.0783735		MKLN1	0.185494	0.0509254		FYCO1	-0.143584	0.120508
PLCXD2	0.183532	0.0783946		NXT2	0.410611	0.0509463		MCART6	-0.339085	0.120535
ZNF711	0.432086	0.0784042		CREB1	0.245191	0.0510342		NDUFB11	-0.181188	0.120609
KIAA0196	-0.102727	0.0784098		SCN3A	0.578436	0.0511216		MAPRE2	-0.122777	0.120739
LPL	-0.909186	0.0786388		SPINT1	-0.357506	0.0511447		EVC2	-0.311571	0.120762
FAM115C	0.176101	0.0787142		BZW1	0.184569	0.051169		PLEKHB2	0.114095	0.120777
POLR2H	0.132536	0.0787293		LRPPRC	0.147137	0.0511738		KIAA1586	0.334899	0.120798
LOC100507246	0.210379	0.07875		APOL4	-0.356632	0.051424		TUBA1B	0.170971	0.120802
BAG2	0.295883	0.0787684		KCTD9	0.182721	0.051448		RHOBTB2	0.191306	0.120814
RPSAP58	0.395189	0.0788953		GCFC1	0.186957	0.0514524		SLC35A1	0.160086	0.120856
HLTF	0.197712	0.0789034		SMG8	-0.142276	0.0514536		SIRT1	0.127008	0.120885
NSUN6	0.20099	0.0789259		C22orf39	0.132885	0.051493		RHOQ	0.189631	0.120996
MARCKSL1	-0.262045	0.0789906		C1orf85	-0.384275	0.0515198		IQCB1	0.194188	0.121054
CRIP2	0.557523	0.0790029		COG3	0.135018	0.0515849		TMPO	0.216268	0.121106
BDH1	0.266895	0.079087		MLLT1	-0.262188	0.0515858		FAU	-0.252503	0.121175
TMEM219	-0.156696	0.0790985		SLC25A20	0.27628	0.0516071		GPA33	-0.278094	0.121269
ATXN7L3B	0.109625	0.0792313		GLTPD1	-0.240042	0.0517876		DEXI	-0.17774	0.121285
MS4A6A	-0.211984	0.0792767		RSAD1	0.158895	0.0518096		FAM69A	0.214891	0.121289
SLIT1	-0.511226	0.0793766		MRPS14	0.155282	0.0518135		SDF4	-0.157761	0.121337
CHD9	0.152801	0.079427		WASH1	-0.32645	0.0519036		SNORA49	0.363321	0.121371
ANKRD28	0.211142	0.0794413		GLT25D1	-0.191592	0.0519347		DCUN1D3	0.183828	0.121376
MDM2	0.235728	0.0794428		TRIOBP	-0.210598	0.0519727		FASTKD2	0.163338	0.121441
TRMT5	0.214723	0.079456		CCDC18	0.306596	0.0520448		SLC36A1	-0.221013	0.121652
CHRNB1	0.230425	0.0795366		DNAAF2	0.291299	0.0521305		LOC643406	-0.160499	0.12178
NAGLU	-0.228105	0.0795678		TRAPPC2	0.17773	0.0522231		TMEM106B	0.313308	0.121808
LRRC27	-0.21871	0.0796708		TRIM38	-0.23744	0.0522622		SYCP2L	1.18469	0.12184
DNASE1L1	-0.201822	0.0799392		FBP1	-0.235478	0.0523004		DNAJC27	0.158569	0.121868
NMT1	-0.111836	0.0800063		RTF1	-0.182617	0.0523117		FAM200B	0.211908	0.121874
DENND4C	0.126413	0.0800122		UBE2Q2P1	-0.420179	0.0523277		COQ10B	0.190489	0.121882
ZNF10	0.226067	0.0801161		TOMM70A	0.185461	0.0523378		DKFZP586I1420	0.190639	0.121897
MCF2L	0.321236	0.0801498		ZNF711	0.479042	0.0523711		ATP5G3	0.147961	0.121951
POLR3GL	0.128649	0.080218		DAGLB	-0.149281	0.052384		ZNF781	-0.358161	0.122256
IRS2	0.313976	0.0803237		XRCC1	-0.167083	0.0524056		KIF24	0.294916	0.122271
DNAJC14	-0.113752	0.080444		TAF5L	0.107745	0.052427		WSB1	0.17733	0.122332
ZNF689	-0.156084	0.080452		FKBP3	0.188825	0.0525064		RHBDD3	0.195926	0.122394
TTC13	0.109755	0.0804784		ATF7IP2	0.232118	0.0525627		CD164	0.297588	0.122413
MLLT3	0.194296	0.0805306		PAN3-AS1	0.227601	0.0525742		MDM4	0.149657	0.122468
BUD13	-0.126239	0.0806145		CG030	0.28783	0.0526029		STAG3L4	0.143864	0.122588
TMEM179B	-0.131932	0.0806644		SREK1	0.182246	0.0526215		SMG7	-0.161617	0.122623
EAF2	-0.284865	0.0806677		RAP2C	0.357088	0.052668		SLC15A2	0.283637	0.122643
TAF7	0.161726	0.0806891		RNF141	0.290723	0.0527219		SEC61G	0.171007	0.122721
ACVR2B	0.317587	0.0807944		CLN5	0.252149	0.0527298		XRN1	0.232742	0.122726
RWDD2A	0.242011	0.0809228		JPX	-0.315367	0.0527504		TM6SF1	0.281276	0.122802
ZNF26	0.143889	0.0809612		TRIB3	-0.415065	0.0527905		ST8SIA6	-0.379926	0.122838
LPCAT3	-0.193989	0.0810172		FAM96A	0.238882	0.0528398		FAM8A1	0.349047	0.122851
NOD1	-0.213553	0.0810612		JARID2	-0.177125	0.0528452		DCHS1	-0.37389	0.122876
COX14	0.237385	0.0810614		UBAC2	0.097362	0.0528669		CEACAM6	-0.896791	0.123162
GLCCI1	0.184169	0.0811225		ZNF573	0.22812	0.053099		IRF7	0.526281	0.123187
EIF1AX	0.278634	0.08113		GYS1	-0.159567	0.0531883		ENGASE	0.244085	0.12322
ASGR1	-0.316899	0.08116		NLRP6	-0.510626	0.0531916		FAM175B	0.12084	0.123307
SH2D3A	0.296106	0.0811723		DCP2	0.25098	0.0532144		LOC100129361	-0.14708	0.123398
CSRNP1	-0.36588	0.0812935		ANKRD20A5P	0.37144	0.0532151		ZNF317	-0.0890313	0.123521
AP5B1	-0.352945	0.081386		RAP1B	0.259491	0.0532415		CCPG1	0.305841	0.123525
DDIT4	0.388183	0.0815075		COG6	0.194744	0.0532598		COX8A	0.186919	0.123591
ING2	-0.306597	0.0815177		SEZ6L	-0.431029	0.0533045		SAT2	0.175923	0.123669
SYNJ2	0.203487	0.0815545		AACS	-0.203965	0.0535647		OSBPL9	0.12196	0.123742
RHOBTB3	0.348356	0.081612		GTF2H1	0.135838	0.0535819		MARS2	-0.150978	0.123793
MGAT1	-0.157672	0.0817513		CNOT7	0.163217	0.0537178		INTS12	-0.126127	0.123862
PARP10	-0.371727	0.0818034		STXBP3	0.254306	0.0537501		RALGPS1	-0.131844	0.123976
CTNNBL1	-0.115771	0.0818066		PRPF8	-0.203573	0.0538089		MDH1	0.147913	0.124033
GRPEL2	0.244942	0.081829		RAB11A	0.194025	0.0538882		NDE1	-0.20254	0.124205
BANF1	-0.177598	0.0819061		GRAMD1B	-0.307562	0.0538942		SPEN	-0.172688	0.124274
TBC1D12	-0.19733	0.0819181		DDX11L2	-0.661666	0.0539207		EED	0.147071	0.124302
RYK	0.182447	0.0819258		KIAA1147	0.204966	0.0539388		AP1S2	0.381527	0.124414
HMGN2	-0.133383	0.0819431		BOD1	0.161539	0.0539596		UTP23	0.200265	0.124475
CLIP2	-0.320917	0.0820154		EID1	0.379115	0.0542048		PHIP	0.14577	0.124634
TRIP11	0.150876	0.0820638		TSNAX	0.391209	0.0542803		CHST7	-0.252821	0.124664
ACTR6	0.276661	0.082143		NSMCE2	0.187761	0.054296		LRRC69	0.222105	0.124757
FAM46A	-0.361251	0.0821864		LMBRD1	0.300833	0.0543224		DNAJC10	0.156458	0.124875
MBD2	-0.144158	0.0822157		ARL8B	0.288327	0.0543538		RNF121	0.148138	0.124973
ITM2A	0.310933	0.0822171		RAB22A	0.143424	0.0543551		RBM7	0.220553	0.125249
TOP2B	0.1274	0.0822323		GDI1	-0.190682	0.0543907		PUS10	0.177099	0.125326
FOPNL	0.198449	0.0822423		FAM66C	0.473002	0.0544617		SLC8A3	-0.583457	0.125458
GLIPR2	-0.210562	0.0822681		LDLRAD3	-0.405758	0.0544836		SMAP1	0.11935	0.1255
KIT	0.388261	0.0822688		HECA	0.19449	0.0546019		EXOSC3	0.126639	0.12551
TRIM14	-0.268191	0.0823261		MIR3671	0.411857	0.0546061		ZC3H13	-0.113042	0.125565
C20orf194	-0.185446	0.0823355		ZNF136	0.147985	0.0546549		LCOR	0.162804	0.125653
GIMAP2	0.221282	0.0823668		ARPC1A	-0.13024	0.0546565		SYPL1	0.254787	0.125763
ZNF677	0.341054	0.0824078		RCHY1	0.327228	0.0547715		TNFRSF10D	0.15336	0.12577
ZNF777	0.202674	0.0824805		SNORA78	-0.539235	0.0547741		ZNRD1	-0.17451	0.125797
KANSL2	0.106524	0.0825052		BAG2	0.324915	0.054807		PLEKHA8P1	0.151177	0.125873
PRR13	-0.210358	0.0825251		ACSF2	-0.320654	0.0548393		TBXA2R	-0.323424	0.126011
SECISBP2	0.119294	0.0825394		TMEM170B	0.359233	0.0548747		POLR2F	0.0951824	0.126052
SAMD1	0.207793	0.0826855		DPH3	0.188375	0.0549009		RYR3	0.898783	0.126128
SRC	-0.388477	0.0827567		TGOLN2	-0.155831	0.0549039		WDFY1	0.224444	0.126231
PDE4D	0.259553	0.0828142		MAPK7	-0.213382	0.054995		CDC6	0.421979	0.126242
ARHGEF5	0.415931	0.0828254		ZXDB	0.266863	0.0550029		LINS	0.178604	0.126267
MAPK3	-0.299308	0.0830175		LUC7L3	0.198895	0.055035		PSMB2	0.124355	0.126268
PTGDR2	-0.636292	0.0830828		AK5	0.458727	0.0550714		STK17B	0.223742	0.126314
CSK	-0.216773	0.0831484		FAM175B	0.152121	0.0550826		C20orf30	0.0957137	0.126418
GSTM1	-2.43074	0.0831689		PNPO	-0.175002	0.0552674		CXCR3	-0.280859	0.126448
EIF2B2	-0.141576	0.0832003		MOSPD1	0.261365	0.0555406		GGA1	-0.12703	0.126549
TTC18	0.284005	0.0832437		MEN1	-0.228895	0.0555411		PHLPP1	-0.219227	0.126579
ZNF876P	0.515816	0.0832834		RNF26	-0.203091	0.0556189		ZFP14	0.1633	0.126662
BEND3	0.2501	0.0833261		DMXL1	0.186897	0.0556198		ZMPSTE24	0.180743	0.126664
NFE2L1	-0.141629	0.0833325		FAM178A	0.133348	0.0556285		HIGD1A	0.180809	0.126849
RNF43	0.278917	0.083385		ZNF430	0.199102	0.0556571		GIMAP4	0.174143	0.126877
SNORA78	-0.483175	0.0833957		CEP135	0.162206	0.0557919		STX11	0.292449	0.126908
CCDC12	-0.186378	0.0835053		MYADM	-0.328786	0.0559273		PSMD12	0.138289	0.126952
ZNF557	0.142883	0.0835258		CCPG1	0.383815	0.0559375		ICAM2	0.156451	0.127002
IFIT5	-0.583992	0.0835849		MKI67IP	0.200861	0.0560069		USP36	-0.143732	0.127026
ZBTB25	0.194947	0.0836132		GABPA	0.269288	0.0560653		ZCCHC8	0.0962829	0.127201
PLCL1	0.292944	0.0836604		ZNF229	0.477362	0.0560692		PCYOX1	-0.144416	0.127238
MAPK8	0.137457	0.0837415		NMT1	-0.122638	0.0561233		XPNPEP3	0.1698	0.12729
ICA1	-0.308653	0.0837434		ESCO1	0.22046	0.0561478		BRP44L	0.17987	0.127333
KAT6B	0.131288	0.0838492		CCR1	-0.527298	0.0562094		CTDSPL2	0.145995	0.127366
ACE	-0.39929	0.0839222		AGFG1	0.181408	0.0562094		MAP7D3	-0.133211	0.127378
RAB11FIP4	-0.19666	0.0839634		MRPL12	-0.221121	0.0562455		SYTL3	-0.200754	0.127516
ACOT11	-0.550479	0.0839976		RG9MTD2	0.346929	0.0562714		EYA3	-0.128429	0.127629
OS9	-0.175883	0.0840216		CYTH4	-0.258275	0.0564437		CD47	0.192405	0.127632
SOX5	-0.775414	0.0840487		GORASP2	-0.168095	0.0565428		C12orf57	-0.292216	0.127632
GRIPAP1	-0.191225	0.0842494		ZNF592	-0.208077	0.0565869		SNX18	0.251044	0.127656
HNRNPL	-0.12643	0.0842639		SIN3A	-0.1638	0.0566215		MIER3	0.150647	0.127801
POLE3	0.14429	0.0843088		MARS	-0.131031	0.0566578		C3orf38	0.189403	0.127867
WDR25	0.173929	0.084432		TWISTNB	0.282177	0.0566782		ATXN7L1	-0.145465	0.12787
CISH	-0.256201	0.0845073		OSBPL8	0.317561	0.0568191		LPGAT1	0.190441	0.127908
KIAA1731	0.150669	0.0845255		FGR	-0.22427	0.0568293		AGPAT5	0.266175	0.128005
PRKAB1	-0.107497	0.0845671		DVL3	-0.189665	0.0568682		DPY19L4	0.290878	0.128225
REC8	-0.384612	0.0845774		CPT1A	0.367597	0.0568857		DLL1	0.504402	0.128377
NOL10	0.138729	0.0846295		ARHGEF11	-0.323387	0.0569434		LOC100505622	0.204338	0.128442
RPL35	0.273497	0.0846484		CEP76	0.180638	0.056961		SCYL2	0.138934	0.128524
C19orf66	-0.277649	0.0847006		CUL2	0.140074	0.0570034		GNB2L1	-0.162055	0.128571
LYRM4	0.231377	0.0847101		ATG12	0.216164	0.0570264		RUNX3	-0.223249	0.128586
C9orf25	-0.151889	0.0847401		TNFRSF1B	-0.256511	0.0571015		MFN2	-0.222028	0.128636
CMC2	-0.215081	0.0847891		TRIAP1	0.266922	0.0571237		CERS6	0.181223	0.12875
MATL2963	-0.274092	0.0848196		DDHD2	0.172277	0.0571705		GTF2H3	0.157945	0.128803
ZC3H6	0.13523	0.0848425		NCK1	0.174791	0.0571912		IFIT1	1.07206	0.128979
PRKDC	0.143055	0.0848522		SLC4A7	0.212992	0.0572087		DHRS4L2	0.210746	0.129037
PRKAG2	-0.176876	0.0849179		HECTD1	0.128752	0.0572472		CXorf40A	-0.133797	0.129098
KIAA1704	0.151157	0.0849291		MEMO1	0.158378	0.057396		FCN1	0.298298	0.129272
SLC39A1	-0.165604	0.0850618		PRKCZ	-0.224088	0.0574278		HSPD1	0.111863	0.129311
DUSP3	-0.188492	0.0850663		DENND1B	0.253388	0.0574751		IREB2	0.122284	0.129344
MFHAS1	0.188738	0.085212		RASGRP4	-0.326117	0.057483		RHEB	0.123713	0.129421
TTC33	0.241856	0.0852394		LGALS2	-0.530876	0.0574904		CYSLTR2	0.416945	0.12947
EFEMP2	0.33229	0.0854042		G3BP1	0.155944	0.0574945		SYTL4	-0.527951	0.129502
TBC1D15	0.213421	0.0854765		MYEF2	0.306506	0.0576383		ASB2	0.365162	0.129541
ZNF419	0.193598	0.0854855		ZBTB11	0.150095	0.0576455		LCLAT1	0.223921	0.129636
TAS2R43	-1.39219	0.0854939		C3AR1	-0.497311	0.0577163		CD2AP	0.258908	0.129672
PPP1R9B	-0.168609	0.0855197		PHF1	-0.14046	0.057855		NUDT5	-0.163229	0.129772
PSMD11	-0.125577	0.0855248		CEP44	0.218278	0.0579353		SNX10	0.297155	0.12982
NIPA1	0.192807	0.0856297		MARK4	-0.259563	0.0580068		TERF2	-0.116884	0.130075
C5orf63	0.237716	0.0857187		C1orf96	0.339213	0.0580403		ZNF623	-0.100948	0.130098
C12orf75	0.232782	0.0857563		FOXN2	0.297244	0.0580988		FPGT	0.331535	0.130132
SECTM1	-0.435249	0.0857813		PLCD1	-0.248758	0.0581199		PPIP5K2	0.199364	0.130173
NAA16	0.211208	0.0858202		SACS	0.221012	0.0581888		GATAD1	0.142527	0.130297
CD163	-0.375706	0.0859896		GIN1	0.227944	0.0582302		HGSNAT	-0.110789	0.130338
GNS	-0.209298	0.0860067		PEX3	0.243482	0.0582751		CD1D	0.21419	0.13037
DDX11L2	-0.585144	0.0861688		AGAP5	0.256569	0.0582987		CNP	0.2609	0.130389
MLLT1	-0.229423	0.0861951		AP2A2	-0.184408	0.0583593		ZUFSP	0.171753	0.130431
GATSL3	-0.273087	0.0862108		SP2	-0.309531	0.058407		GPR21	0.182754	0.130561
KPNA5	0.241951	0.0864333		ZNF865	-0.328862	0.0584692		TBCA	-0.147152	0.13066
BICD1	0.214006	0.0865024		FAM60A	0.196566	0.0584997		DLG3	-0.217317	0.130686
PKNOX1	0.188355	0.08652		UBE2G1	0.148941	0.0585256		LOC100506776	-0.255985	0.130743
PIEZO1	-0.23979	0.086522		COPS7B	-0.190905	0.0585311		ASAP1	-0.211293	0.130962
COASY	-0.172339	0.0865731		KLHL15	0.231552	0.058591		RPS6KA3	0.139412	0.131185
ZNF546	0.214587	0.0865862		C4orf29	0.148177	0.058614		DHX38	-0.116009	0.131298
PSMD7	-0.122804	0.0866056		GBF1	-0.177108	0.0587154		CCDC69	-0.128012	0.131353
RLF	0.169835	0.0866417		MEFV	-0.332693	0.0587525		GOLGA6L5	0.355594	0.131485
MMP14	-0.444279	0.0866584		IL15RA	-0.217258	0.0587647		GCFC2	0.202467	0.131576
PCNP	0.26879	0.0868321		SCCPDH	0.242296	0.0587702		PRKD3	0.111441	0.131586
CLDND1	0.191851	0.0869739		ELMO2	-0.154407	0.0588314		CEP70	-0.204533	0.131604
ZNF639	0.195029	0.0870761		IMPG2	0.322217	0.0589953		DLG5	-0.351423	0.131698
SLC35B1	-0.11419	0.0870845		MTMR2	0.185242	0.0590082		WSB2	0.154601	0.131775
MMAA	0.162495	0.0873479		CHM	0.161551	0.0590286		FLJ39639	-0.179034	0.131777
MAP3K1	-0.141149	0.087373		TP53	-0.222817	0.0590351		CTBP2	0.196669	0.131932
KCNMB4	0.332872	0.0875188		RFC3	0.272532	0.0590582		PLA2G6	-0.171032	0.132027
YPEL1	0.22201	0.0875613		GON4L	-0.128691	0.0590759		IGFBP7	0.369747	0.13217
2015-09-01	0.162039	0.0875846		MTVR2	-0.43012	0.0590955		AGFG1	0.14134	0.132197
SERPINF1	0.484346	0.0876714		MICU1	-0.203708	0.0591629		MYL5	-0.285087	0.132501
ZNF180	0.182559	0.0877676		ENG	-0.396976	0.059192		GP6	-0.508146	0.132553
AMOT	0.289574	0.0878823		ADD3	0.151898	0.059384		PTRHD1	-0.248132	0.132593
PP7080	0.193481	0.0879221		OSGEPL1	0.252126	0.0594106		PLCG1	-0.191294	0.13274
PAF1	-0.15988	0.0879847		SERBP1	0.198627	0.0594701		AASDHPPT	0.176572	0.132839
RBCK1	-0.241121	0.0880437		MLF2	-0.227316	0.0594717		SOCS4	0.215431	0.132842
B4GALT6	0.446995	0.0880914		USP21	-0.242282	0.0595026		NAPRT1	0.343681	0.132889
NDUFAF4	0.24622	0.0881505		ANKRD36B	0.265076	0.0595055		MESDC2	0.101213	0.132972
IGHMBP2	-0.239748	0.0884093		ITPK1	-0.280168	0.0595292		SCD	-0.277468	0.132986
RNF122	-0.182464	0.0884558		CENPC1	0.178598	0.059585		LMO2	0.263981	0.133133
TOR3A	-0.174475	0.088478		INTS2	0.18351	0.0596969		TMEM42	-0.201818	0.133568
HCG26	-0.265703	0.088642		MOB3A	-0.274616	0.0597013		NAGK	0.224366	0.133633
RELB	-0.233918	0.088722		TBL1X	-0.278677	0.0597041		TRAPPC8	0.121173	0.133679
DDB2	-0.188913	0.0888855		PHGDH	0.406899	0.0597689		PNPT1	0.387218	0.133692
TMEM126B	0.267711	0.0889598		CPOX	0.247283	0.0597874		TBK1	0.189713	0.133792
KIAA1958	-0.354243	0.0889704		FNBP1	-0.149473	0.0598202		LOC92249	-0.271827	0.133795
C11orf58	0.210915	0.0889996		NUDCD1	0.239423	0.0598678		RSBN1	0.157074	0.133804
SRSF9	-0.10506	0.0890148		NCKAP1L	-0.146686	0.059903		PHKB	0.108863	0.133811
LILRB4	-0.346381	0.0890791		TFB2M	0.180604	0.0599075		RPL26L1	-0.223378	0.133911
TXK	0.229517	0.0891205		PQLC3	0.199828	0.0599494		ATP6AP2	0.162158	0.133928
FFAR2	-0.481944	0.0891663		CNOT2	0.108973	0.0600615		BUB3	0.133008	0.133961
PMS1	0.230016	0.0891818		LAMTOR3	0.222589	0.0600762		GOLIM4	0.187692	0.13399
TDP1	0.132198	0.0891889		TMEM30A	0.279362	0.0603633		PEAK1	-0.17766	0.133993
ANKS6	0.265666	0.0892835		ZNF137P	0.227229	0.0603934		SETD2	-0.109067	0.134137
STARD9	0.286146	0.0893512		ZNHIT2	-0.315182	0.0604826		ANKZF1	-0.133283	0.134138
PRR7	-0.367919	0.0894192		SRM	-0.274603	0.0605308		LOC493754	-0.127258	0.134293
ZBTB11	0.133424	0.0894951		IER3IP1	0.391858	0.0605328		TLR10	0.227075	0.134318
TMEM80	-0.213934	0.089525		NBPF16	-0.264756	0.0605528		HMGN4	0.179269	0.134354
ZNF853	0.252732	0.0896936		LOC143666	-0.512009	0.0605622		SRI	0.149287	0.134424
CACNA1D	-0.489188	0.0897865		HNRNPA1L2	0.173034	0.0605985		FLVCR2	0.243337	0.134449
MYPOP	-0.270123	0.090271		NRGN	-0.592415	0.060662		CD72	0.361134	0.134469
C18orf21	0.167349	0.0903177		ALKBH8	0.185568	0.0607174		IGSF9B	-0.380111	0.134495
RPL13A	0.248169	0.0903315		RHOH	0.220915	0.0607389		ANKHD1	0.278692	0.134504
COQ6	0.168028	0.0903397		TMEM209	0.194634	0.0607947		ZNF8	-0.150335	0.134701
EIF3L	0.201819	0.0904911		CLMN	-0.284722	0.0607952		CDC25B	-0.195473	0.134754
PSTPIP2	-0.223958	0.0905417		ZNF718	0.432467	0.0608209		CPM	0.254328	0.134825
KPNA3	0.165746	0.0906588		FOXN3	-0.121875	0.0608867		RUFY2	0.155263	0.134832
RPS13	0.268663	0.0907135		BIRC2	0.231714	0.0608876		NQO1	-0.240388	0.134912
TIMM22	0.143324	0.0907422		ZNF28	0.28284	0.0609345		FBXO22	0.180118	0.134987
CCNG1	0.200923	0.0907707		ZNF570	0.175032	0.060987		ATP8B2	-0.169933	0.135068
KIAA1328	0.169119	0.0908333		RANBP3	-0.151827	0.0610703		PDZD11	-0.147	0.135226
VDR	-0.275186	0.0908819		DOCK8	-0.197573	0.0611291		ARPC5	0.211946	0.135231
ZNF563	0.269514	0.0909484		IL32	-0.341298	0.0612121		UACA	0.259825	0.135334
HABP4	0.254892	0.0910312		PHTF2	0.228716	0.0612756		FSCN1	0.244746	0.135417
UFSP2	0.163057	0.0910323		SLC30A1	0.217563	0.0612758		ZNF132	0.222819	0.135482
ADRBK2	-0.229977	0.0910841		RAP2A	0.323036	0.0613019		LOC150197	-0.208219	0.135486
MAPKAPK3	-0.165839	0.0911347		GLYR1	-0.124018	0.0613998		TIGIT	-0.311449	0.135505
BIN3	-0.169178	0.0911992		ZDHHC20	0.323077	0.0615742		EPB41L4A-AS1	-0.176761	0.135533
UFM1	0.231872	0.0912296		ATP11A	-0.235251	0.061645		PHC3	0.142268	0.13559
NUDT16P1	-0.432333	0.0912634		ZNF259	0.128347	0.0616791		SRP9	0.261627	0.135619
BRWD1	0.153263	0.0913453		DDX23	-0.106846	0.0617357		DUSP18	0.19776	0.135661
TRIP6	-0.329927	0.0914926		LOC100506190	-0.312335	0.0617596		CCNB1IP1	-0.142555	0.135689
TSGA10	0.422392	0.091563		SLC45A3	0.652224	0.0618928		SON	-0.114209	0.135795
CHMP2A	-0.237197	0.0915879		TXK	0.253317	0.0619399		AKT3	-0.18373	0.13586
APBA2	0.313044	0.0916245		YPEL5	0.236314	0.0619748		WBP11	-0.118111	0.136
PTS	0.241791	0.0916498		ARL1	0.204412	0.0620031		ZNF805	0.145597	0.136433
TMEM57	0.139622	0.0917029		MAP3K10	-0.221943	0.0620111		BBIP1	0.2093	0.136538
FAM172A	0.143477	0.0918183		TMCO1	0.169762	0.0620259		LY9	-0.19317	0.136551
VPS13A	0.210068	0.0918948		STAC3	-0.417167	0.0620285		HK2	0.22589	0.136607
RPL19	0.207343	0.0919337		UBE2E1	0.258426	0.062108		C9orf167	0.199201	0.136607
HAVCR1	0.384402	0.0920639		ABHD4	-0.25293	0.0621421		PAPOLA	0.145218	0.136714
SLC16A10	0.476958	0.0921008		LOC100507053	0.337657	0.0621618		NETO1	0.566875	0.136729
KRT73	1.19445	0.0921906		COQ10A	0.249648	0.0622361		TM9SF3	0.199935	0.136867
CSNK2A2	-0.12217	0.092265		TMIGD2	0.41606	0.0622508		ADRBK2	0.20133	0.136898
TMEM175	-0.175912	0.0923278		LSM5	0.387603	0.0622733		NPC2	0.161166	0.137006
TCFL5	0.209208	0.0923864		RBM27	0.134658	0.0622894		PRRG4	0.418151	0.137053
OLA1	0.148946	0.092394		NOG	0.503543	0.0623448		PREB	-0.102298	0.137297
IL7R	0.259022	0.0924063		GABRR2	-0.418491	0.0623489		RRM2	0.453258	0.137319
ZNF527	0.186585	0.0924087		RB1CC1	0.224483	0.0623854		CASK	-0.163329	0.137344
RBM3	0.166493	0.0924625		BIN2	-0.192536	0.0624012		FAM96A	0.180847	0.137416
MIR4312	0.292755	0.0925031		CCDC7	0.29046	0.0624152		PBX4	-0.27643	0.13752
PARP4	-0.13597	0.0926893		PMAIP1	0.418283	0.0625578		RTF1	-0.137855	0.137603
LOC253039	0.391556	0.0928289		FASTKD3	0.198039	0.0626228		BIRC3	0.274586	0.137644
DUSP14	0.299232	0.0932222		IL7	0.355109	0.0626697		SATB1	-0.131347	0.137651
NUDT2	0.274301	0.0932332		ABCD1	-0.261743	0.0627272		SSR3	0.143735	0.137702
PRLR	-0.544528	0.0932653		RMI1	0.264996	0.0627338		SLC25A20	0.207813	0.137748
LRWD1	-0.222273	0.0933003		RAB24	-0.263985	0.0627455		PIK3R6	0.396424	0.138074
ZNF16	-0.189779	0.0935417		COMMD7	-0.157026	0.0627558		HPGD	0.381606	0.138251
CBFA2T3	-0.26943	0.0935714		RRAS2	0.273298	0.062829		C3	-0.379566	0.138307
AAK1	0.190036	0.0935977		TDRD9	-0.50093	0.0628303		CCR3	0.459423	0.138439
PHACTR2	-0.213069	0.0936333		MICAL1	-0.197572	0.0628403		TRIM32	-0.151	0.138483
MRPS27	0.140415	0.0936429		TMEM184C	0.149956	0.0629243		SNRNP27	0.169542	0.138589
PDZD4	0.336511	0.0936498		MAD2L1	0.380761	0.0629772		SLC16A7	0.170692	0.138797
TMEM8B	0.339928	0.0939421		STARD8	-0.314103	0.063037		METTL21D	0.217856	0.138882
FOXRED1	-0.232124	0.0939939		SMARCD1	-0.140429	0.0631183		MEF2A	0.180539	0.138892
CDKN1B	0.195307	0.0940169		TSN	0.159768	0.0631257		LRRC16B	0.485919	0.139071
RNF168	-0.139138	0.0940391		TRIM23	0.246449	0.0632097		SIK1	0.34129	0.139102
MYO1E	-0.321829	0.0940642		TMPO	0.261459	0.0632798		CNR2	0.287581	0.139102
ADAM19	-0.255008	0.0942867		DPH5	0.201603	0.0633087		ARF6	0.161567	0.139769
SDC3	-0.727567	0.0943159		DENR	0.187413	0.0633236		HERC5	0.812912	0.140085
LAX1	0.165352	0.0944686		ANXA11	-0.22031	0.0633251		SGPL1	0.113767	0.140243
CORO1A	-0.164623	0.094485		BLVRA	-0.340166	0.0633329		ZCCHC10	0.246602	0.140387
CASP7	-0.202042	0.0945078		FDPS	-0.118484	0.0633907		UGT8	0.30679	0.140446
KIR3DL1	0.92846	0.094543		ZBTB1	0.196099	0.0634708		NOA1	-0.10525	0.140507
CACNA1I	0.378235	0.094586		PPP1R16A	-0.359398	0.0635295		PNO1	0.165729	0.140535
ZNF787	-0.181661	0.0946989		NUFIP2	0.181899	0.0635358		ZKSCAN5	-0.121844	0.14071
ADAT2	0.211447	0.0949478		MAP4K3	0.245825	0.0635663		KIAA1919	0.167277	0.140831
ITGB2	-0.240819	0.0949669		CHCHD5	-0.2578	0.0636611		MATL2963	0.232576	0.140892
ZNF304	0.159484	0.095108		AP1AR	0.335559	0.0639315		DTX3L	0.308653	0.141022
KIF16B	0.285361	0.0951792		DGCR8	-0.156738	0.0639547		CNNM2	-0.162471	0.141023
GVINP1	0.156822	0.0952227		VPS39	-0.12861	0.0639952		MSR1	0.62899	0.141055
CCR9	-0.552863	0.0952421		ACVR1	-0.174405	0.0641281		TIMM17A	0.172003	0.141105
ZC4H2	0.197384	0.0957084		MYC	-0.247138	0.0642064		SPIN1	0.128764	0.141247
CSF1R	-0.365637	0.096037		CPNE2	-0.313813	0.0642337		C4orf43	0.233162	0.141302
C1orf162	-0.227874	0.0960597		PKM2	-0.169573	0.0643017		SRRT	-0.12451	0.141308
CD97	-0.280509	0.0960787		WDFY2	-0.162933	0.0643867		GBP1	0.458004	0.141422
MICAL1	-0.175675	0.0961015		MRPL22	0.218323	0.064448		HPS3	0.102659	0.141454
CCDC75	0.196143	0.0961327		RLF	0.184004	0.0645133		HDAC8	0.154897	0.141469
SLC16A7	0.192786	0.096188		TRIM33	0.169057	0.0646222		BAG4	0.157711	0.141578
P2RX7	-0.313559	0.0962665		HELB	0.200781	0.0646352		GPR124	-0.338825	0.141603
NELL2	0.374256	0.096282		SF1	-0.129356	0.0646752		FAM177B	0.47709	0.141732
CYSLTR1	-0.251487	0.0964271		FANCM	0.269899	0.0647309		ZNF587	0.121465	0.141801
SNX21	-0.258625	0.096457		CLEC2D	0.205054	0.064834		ADAM1	-0.127385	0.14201
PAIP1	0.14529	0.0964612		QKI	0.301631	0.0648414		ELP4	0.128093	0.142117
CASD1	0.348017	0.0964946		NCBP1	0.131299	0.0648652		CAT	0.3208	0.142225
MEF2BNB	-0.22286	0.0965039		STARD4	0.283623	0.06487		IKBIP	0.26507	0.142263
ARSD	-0.25662	0.096627		MAP1S	-0.227946	0.0648953		KAT6A	-0.14329	0.142326
KIAA1609	-0.21334	0.0966576		NUCKS1	0.240829	0.0649023		VPS29	0.125872	0.142401
THAP2	0.343837	0.0967509		MC1R	0.487089	0.0649265		TRIM27	-0.103699	0.142416
ERCC8	0.174364	0.0968317		TP53I3	-0.298163	0.0649569		LRRFIP2	0.135371	0.142647
RPS9	0.193893	0.0968353		C3orf38	0.231743	0.0649612		SIGLEC1	1.10046	0.142785
LOC100505702	0.469077	0.0970168		ACVR1C	0.513833	0.0649687		HLA-C	0.380884	0.142807
THUMPD1	0.163688	0.0970226		SFSWAP	-0.128255	0.0649762		ZBTB41	0.284018	0.142822
SMARCB1	-0.159815	0.0970769		CCNE2	0.484805	0.0650331		RBMXL1	0.121105	0.142846
DEXI	0.190912	0.0970778		DSN1	0.141102	0.0651129		ABCA13	-0.814539	0.142917
EIF4E2	-0.140423	0.0972782		TMEM170A	0.205576	0.0651544		KCNQ5	-0.231504	0.142922
ZNF485	0.201207	0.0973467		DSTNP2	0.203915	0.0651571		CORO1B	0.217569	0.142992
ARAP2	0.166746	0.0973792		TNFSF12	-0.210606	0.065211		THRAP3	-0.11724	0.143018
GZMA	0.367167	0.0974858		DOCK2	-0.151726	0.0652143		SEMA4C	-0.163439	0.143045
RUVBL2	-0.137875	0.0976511		CREBBP	-0.256162	0.0652382		HAAO	0.308163	0.14308
UHMK1	0.200681	0.0977144		LOC100129961	0.310153	0.065239		PPP6R3	0.0917694	0.14324
PVRIG	0.215063	0.0978083		TEX30	0.34253	0.0652645		STAG3	-0.252678	0.143373
FCGR2B	-0.342874	0.0978721		MGC2752	-0.163651	0.0652712		RNASEH2A	0.161657	0.143391
DHX58	-0.562029	0.0978937		TRIM52	0.141883	0.0653505		PVRL3	-0.292841	0.14356
TK1	-0.561234	0.0978994		VPS26B	-0.150643	0.0654495		ZFAND5	0.158954	0.143583
GPR174	0.199113	0.0979036		TJAP1	-0.160071	0.0656347		PP7080	-0.164724	0.143593
CDK1	-0.483507	0.0979731		C5orf15	0.293636	0.065684		CCNA2	0.400896	0.143623
CBLB	0.158799	0.0981595		BNIP2	0.223977	0.065787		SRCAP	-0.213861	0.143638
NCR1	0.407729	0.0982653		C6orf62	0.254429	0.0658388		SMAD4	0.132794	0.143685
GTPBP10	0.233606	0.0984452		MORC3	0.212878	0.0658831		UTP18	0.123122	0.143764
SPRYD3	-0.132886	0.0985323		C4orf21	0.242912	0.0660836		GEMIN7	0.133557	0.143826
NOTCH2	-0.238144	0.0985965		EIF3M	0.156159	0.0661441		SETD5	-0.133194	0.143834
ZNF80	0.59304	0.0986846		THAP8	-0.305329	0.0662175		CHPF	-0.328712	0.143939
H1FX	-0.208654	0.0987186		NHSL2	-0.319453	0.0662652		BLOC1S3	-0.13235	0.143987
MATR3	0.143634	0.0987291		GDPD3	-0.343502	0.066293		CDK5	0.153347	0.144045
EIF3M	0.139424	0.098978		TBC1D8	-0.292055	0.0663657		MMP17	0.444385	0.14405
CD83	-0.254825	0.0990089		TOMM20	0.177478	0.0664051		ARRDC3	0.232215	0.144122
STK3	-0.282598	0.0992782		RYR3	1.08817	0.066435		CPNE8	0.193363	0.144312
GABPB1	0.152323	0.0992904		KLRC4-KLRK1	0.48448	0.0664384		TAF5L	0.0799616	0.144327
NEK6	-0.269007	0.099321		CLASRP	-0.211722	0.0665267		EOMES	-0.285341	0.144411
LOC400927	-0.222234	0.0993564		BTN3A3	-0.249892	0.0666038		GPR155	0.308699	0.144413
MGC21881	-0.2536	0.0993767		TCTN2	0.327096	0.0666786		MRPS36	0.144895	0.144418
FANCG	0.198435	0.0994511		CD80	-0.515198	0.0667202		C11orf49	-0.212372	0.144418
LYRM7	0.292207	0.0994583		ZNF444	-0.244437	0.066736		DNLZ	-0.380067	0.14453
ZNF528	0.203699	0.0994783		PLP2	-0.232285	0.0668842		KMO	0.310877	0.144647
ZNF680	0.307101	0.0995146		DR1	0.260356	0.0669212		TIA1	0.207862	0.144684
DDX60L	-0.491355	0.0995258		ZNF678	0.293871	0.0670198		ZNF148	0.168454	0.14482
PELI3	-0.234899	0.0996171		VANGL1	-0.268207	0.0670339		TBCD	-0.167808	0.144834
EPB41L2	-0.269359	0.0996552		DNAJB11	-0.182232	0.067037		ASRGL1	0.270085	0.144891
CSE1L	0.140827	0.0997386		KNTC1	0.18399	0.067097		PRIM1	0.202187	0.14494
LGALS2	-0.456475	0.0997465		C1D	0.360714	0.0671373		MPP7	0.148443	0.144976
LOC550643	-0.217318	0.0998004		TCEAL8	0.236106	0.0672397		TPM3	0.123479	0.145076
DNPEP	-0.139428	0.0998294		CCDC122	0.532111	0.0672408		ZNF643	-0.158886	0.145107
TMUB1	-0.16018	0.0998605		YRDC	0.11822	0.0672863		FEZ1	-0.470156	0.145119
CES1	-0.775571	0.0999807		MTMR6	0.241102	0.0673533		TNFAIP8	0.198658	0.145215
FAM109B	-0.252553	0.100129		NSMCE1	-0.152253	0.0674461		TDRKH	-0.183899	0.145253
CAMKK2	-0.234199	0.100253		SNX29P2	-0.267052	0.0674632		KCTD11	0.205248	0.14544
AKAP5	0.546536	0.100398		SIRT5	0.15944	0.0675365		OSBPL1A	0.217774	0.145463
GSTZ1	-0.206392	0.100468		PIGC	0.132484	0.0675479		FAM50A	-0.124524	0.145501
GOPC	0.185205	0.100524		UBE2D4	-0.176615	0.0677025		C14orf101	0.15893	0.145509
FCER1G	-0.324291	0.10056		FBRS	-0.225421	0.0677836		NSA2	-0.185641	0.145521
MAP3K8	-0.141488	0.100667		SRSF4	-0.122543	0.0677965		POC5	0.1408	0.145552
JAK2	-0.261187	0.10069		FKBP9	-0.423013	0.0679703		LOC150381	0.15834	0.145655
FHOD1	-0.201412	0.100692		ATP6AP1	-0.179101	0.0680141		ZNF384	-0.12427	0.14567
PSMD12	-0.14914	0.100828		KIFAP3	0.178526	0.068065		CRISP3	-0.906848	0.145734
TRIM36	-0.50573	0.100921		G3BP2	0.157917	0.0680741		MAGI2-AS3	0.732213	0.145872
IFITM3	-0.829457	0.10098		UBE2D1	0.612153	0.0680996		TRIM33	0.131498	0.146068
RAP2A	0.281107	0.101028		CD164	0.353888	0.0684222		MLF2	-0.173134	0.146113
TNK2	-0.20778	0.101073		SNX20	-0.181388	0.0684813		APOL6	0.34905	0.146163
ZBTB1	0.172125	0.101075		ZNF320	0.273653	0.0684937		MEF2BNB	0.193757	0.146191
ZNF12	0.148472	0.101101		AGPS	0.224239	0.0684969		UBE2N	0.123312	0.146316
FAM54B	-0.115306	0.101128		PHIP	0.174363	0.0685056		ZNRF3	0.3724	0.146333
RNF215	-0.246134	0.101168		B3GNT9	-0.282512	0.0685398		LOC100130950	-0.341323	0.146338
OXNAD1	0.269572	0.101234		C15orf33	0.363523	0.0685888		TCEAL3	-0.246458	0.146413
ARMC8	0.104459	0.101471		C10orf137	0.123752	0.0688082		ZNF684	0.330059	0.146566
TNFRSF1B	-0.219029	0.101476		TBCA	-0.178729	0.0688094		PANK2	0.133877	0.146733
TMED3	-0.16785	0.101491		RAB11FIP2	0.184672	0.0688451		RTKN2	-0.342021	0.146918
ZNF253	0.179768	0.101526		NOL11	0.173934	0.0689828		TTLL4	-0.198739	0.146968
FAM43A	0.213109	0.101608		MANF	-0.215149	0.0690784		RBM45	0.121347	0.147027
CBWD6	-0.360181	0.101692		FAM133B	0.633771	0.0693137		NIPA1	0.161347	0.147316
C21orf2	0.222821	0.1017		ZNF609	-0.166565	0.0694484		AIFM3	0.462827	0.147617
RAB35	-0.157814	0.10172		INPPL1	-0.179561	0.0695242		SYNCRIP	0.192144	0.147755
CHCHD6	0.299113	0.101754		HINT3	0.334436	0.0695463		TBC1D8B	0.397481	0.147984
PTP4A3	-0.31937	0.101761		SERINC1	0.216854	0.0696221		TAS2R43	1.16213	0.148111
BTN2A3P	-0.248843	0.101795		CUL4B	0.189739	0.0697461		TGOLN2	-0.115794	0.148126
C14orf80	-0.237705	0.101983		ZNF282	-0.180774	0.069759		FANCB	0.208465	0.148178
TADA1	0.156613	0.10201		NFKB2	-0.185462	0.0697633		LOC100216545	0.224188	0.148276
TMEM50B	0.206536	0.102026		PPP1R12C	-0.181102	0.0697649		IKZF4	-0.327181	0.148318
SLC15A3	-0.212536	0.102061		SIGLEC10	-0.371816	0.0697796		DHCR7	-0.209535	0.148364
FAM83H	-0.378004	0.102105		ATP7A	0.179349	0.069811		HNRNPU	0.130708	0.148592
HELQ	0.150043	0.102111		DYNC1LI1	0.224209	0.069873		SPPL2B	0.174286	0.148606
PLEK	-0.221521	0.102239		RNASEH1	0.118005	0.0700315		PMM1	0.150624	0.148642
ALDH9A1	0.138117	0.102339		MKL1	-0.191859	0.0700987		ITM2A	-0.256314	0.148668
FBXW2	0.120545	0.102382		MTERF	0.183317	0.0701196		SLC30A6	0.141964	0.148732
SFR1	0.286481	0.102398		FAM18B2	0.301451	0.070246		ZNF274	-0.106721	0.148846
C19orf10	-0.172671	0.102499		NCL	-0.236525	0.07026		C12orf76	0.136087	0.148975
PRKRA	0.138959	0.102653		PPA2	0.197547	0.0702654		POU6F1	-0.253138	0.149096
LIN54	0.122025	0.102676		PI4K2B	0.439462	0.0702964		MTPAP	0.143946	0.149113
MYO18A	-0.203303	0.102682		PPP3R1	0.234112	0.0705452		BEND4	0.328686	0.14921
FAAH2	0.317998	0.102688		MTMR14	-0.12608	0.0706124		GATS	-0.212254	0.149468
CXCR7	0.31561	0.102722		MORF4L2	0.136094	0.0706556		ADAM28	0.303955	0.14957
SLC4A2	-0.170383	0.102775		LOC100129034	-0.337581	0.0706602		RPL8	-0.155937	0.149573
DNMBP	-0.169673	0.102977		ACADSB	0.172663	0.0706689		NEK8	0.203302	0.149596
NARG2	0.167524	0.102996		LOC100652846	0.241235	0.0706709		GPHN	-0.198737	0.149687
BAZ1A	-0.217086	0.103012		ABCA5	0.292761	0.0706748		ATP8B3	-0.23832	0.149709
CXorf21	-0.259894	0.103218		KIAA0494	-0.096559	0.0706839		SPAST	0.190018	0.149721
GCNT1	-0.251899	0.10326		KAT7	-0.118603	0.0707091		TIMM22	-0.121231	0.149732
LOC730102	-0.356875	0.103337		DHX40	0.209757	0.0707127		GSTM3	-0.365555	0.149963
TTC32	0.29228	0.103398		C17orf97	-1.34179	0.0707825		ZNF329	-0.162662	0.150062
SIN3A	0.138752	0.103421		CBFB	0.308233	0.0707957		HLA-DPB1	0.192012	0.15009
SPATA6	-0.293744	0.103556		EXOC8	0.182711	0.0709029		CASS4	-0.256037	0.150202
C20orf7	0.222476	0.103595		GSTM2	-0.45247	0.0709085		KIAA0141	-0.0967916	0.150224
CHAF1A	-0.189437	0.103613		FAM175A	0.210644	0.0709421		SLC1A7	0.829735	0.150288
ALYREF	-0.154666	0.103768		PSRC1	-0.259536	0.0709785		NCF1	0.293813	0.150452
LOC100506710	0.155699	0.10386		ZNF43	0.234431	0.0710094		MAD1L1	0.153197	0.150467
ARHGEF19	0.251634	0.103894		CACNA1E	-0.657726	0.0711307		BMP1	0.239952	0.150802
SRBD1	-0.197451	0.103919		RPS27L	0.267991	0.0711568		ACTR3C	-0.198591	0.15082
ANKRD12	0.186422	0.103994		SP4	0.186722	0.0711963		LOC642361	0.195829	0.150827
IGLL5	-0.796103	0.104015		WRB	0.338238	0.071245		FMR1	0.211566	0.150841
ZNF595	0.418421	0.104093		HNRPDL	0.153709	0.0713227		LRP12	-0.22593	0.150879
HIST1H1D	0.226748	0.104186		IL6ST	0.298517	0.0713763		PHLDB2	-0.198648	0.150922
ST8SIA1	0.377761	0.104238		PPP1R9B	-0.177246	0.0713863		C2orf44	-0.127703	0.150928
RCSD1	-0.108681	0.104413		PSENEN	-0.214286	0.0713927		CHAMP1	-0.19569	0.151221
DKFZP434I0714	0.169861	0.104453		SETD5	-0.165848	0.0714482		ZNF862	-0.153234	0.151289
SLC1A4	-0.245154	0.104468		LOC100505549	0.251985	0.0715835		COG3	0.0980546	0.151304
SGOL2	0.300849	0.104554		MAN1A2	0.128933	0.0716046		UBE2B	0.280926	0.151315
ZBTB7B	-0.171754	0.10456		RAB37	-0.160023	0.0716368		MFSD8	0.152382	0.15134
PCID2	0.123875	0.104659		CCDC111	0.25881	0.0716422		RIF1	0.15257	0.151354
C8orf76	0.245633	0.104677		OTUD4	0.194798	0.0716453		NOTCH4	0.442804	0.151407
ZFYVE9	0.285469	0.104732		FAM107B	0.15185	0.0717286		TROVE2	0.164754	0.151525
ZNF618	-0.348225	0.104751		MED27	-0.141475	0.0717297		BLNK	0.348082	0.151676
COMMD4	-0.238233	0.104782		TPK1	0.16686	0.0717829		FAM131B	-0.401692	0.151847
IRF6	0.612768	0.104792		ZNF33B	0.193984	0.0718033		KIAA1430	0.182515	0.15186
INPP5F	-0.171188	0.104807		FBXO8	0.178649	0.0718244		RAB27A	0.180501	0.151996
DCTN1	-0.127726	0.104896		SLC30A4	0.343114	0.0719241		FBXO6	0.364061	0.152134
NXF1	-0.192797	0.104997		ORC3	0.151576	0.071932		CSTB	-0.225648	0.152271
FAU	0.264571	0.105063		PAF1	-0.169112	0.071933		PSMD10	0.178201	0.152454
BRE	-0.11225	0.105123		NAA15	0.161501	0.0720041		SHPK	-0.117453	0.152744
COMMD10	0.185343	0.105235		PVT1	-0.287544	0.0720626		HDAC2	0.0979246	0.152793
DNAJC21	0.153531	0.10525		YAE1D1	0.2955	0.0720743		LILRA4	0.416869	0.152847
MMS22L	0.140817	0.105264		PIGH	0.142966	0.0721532		ERAL1	-0.166406	0.15292
GPR68	0.249587	0.105286		CAPZA2	0.343994	0.0721715		ZNF682	0.220943	0.15317
ADRBK1	-0.134489	0.105411		TNFAIP1	-0.10547	0.0721942		METTL21CP1	0.234641	0.153181
ANKRD22	-0.618013	0.105482		COASY	-0.181253	0.0722077		PLAC8	0.240654	0.153335
HM13	-0.131394	0.105733		LOC728323	0.245391	0.0723502		TAF6	-0.134581	0.15335
SP140L	-0.190185	0.105839		BLM	0.181381	0.0723541		TMEM176B	-1.52312	0.153387
IFITM1	-0.383928	0.105857		SYNJ2BP	0.221835	0.0723555		SNX14	0.147503	0.153516
CD300E	-0.388257	0.105939		EIF4E2	-0.15279	0.072369		TRAPPC9	-0.163216	0.153577
POLD2	-0.195861	0.105983		NAT1	0.222426	0.0724566		C2CD2L	0.150762	0.153624
IRF1	-0.222054	0.106202		TOP3A	-0.146207	0.0724837		PRR14	-0.18533	0.153695
FAM35A	0.160105	0.106222		LOC100653515	-0.368401	0.0724854		RAB11A	0.141515	0.153704
ADTRP	0.591003	0.106368		RABL3	0.172868	0.0724936		EID1	0.276896	0.153712
LPCAT2	-0.304191	0.106462		CEACAM6	-1.05225	0.0725418		FAM131A	-0.17132	0.153727
BEX2	0.412572	0.106588		ZNF491	0.330221	0.0725424		NUS1	0.195429	0.153819
SIL1	-0.16383	0.106602		RREB1	-0.135882	0.0725519		FAM82A1	0.17534	0.153982
ARRB1	-0.152249	0.106695		ZNF780B	0.199004	0.0725968		RP2	0.226934	0.15399
CSTB	-0.255427	0.106787		MCPH1	0.153208	0.0727644		VAMP2	-0.187188	0.154038
SPOCK2	0.20185	0.106858		SEC24D	-0.176977	0.0727649		STARD8	0.237887	0.154081
PPCDC	-0.263344	0.106893		C14orf129	0.330991	0.0728782		XKR9	0.244403	0.154101
CD320	0.287058	0.106968		AGPAT1	-0.220841	0.0729202		MINA	0.119023	0.154132
KHDRBS1	0.0996599	0.107138		CIDEB	-0.206407	0.07301		SPATS2L	0.573699	0.154176
MIAT	0.32801	0.107172		TCEAL4	-0.362968	0.0730294		PAFAH1B1	0.100033	0.154223
CCDC117	0.142232	0.107201		DENND2C	-0.463206	0.0730666		PALLD	0.315998	0.154276
GMEB2	-0.120512	0.107258		TATDN1	0.260263	0.0731811		HIST1H3J	0.443557	0.154332
CCDC132	0.174447	0.107289		NLRP1	-0.203227	0.0731883		CREBBP	-0.195563	0.154384
PKM2	-0.146508	0.107408		HNRNPA0	0.19196	0.0733466		SDC3	0.615174	0.154438
MAP9	0.350779	0.107419		SPEN	-0.202551	0.0734771		MPV17	0.104565	0.154522
PLDN	0.208609	0.107513		GPR89A	0.218804	0.0736126		C17orf57	0.311775	0.154636
PFKM	-0.171137	0.107612		ZNF879	0.225146	0.0737279		TMED5	0.253344	0.154773
FXYD5	-0.17588	0.107725		COPA	-0.118855	0.0739098		HERC6	0.419192	0.154777
ETAA1	0.250051	0.107729		SNRPE	0.242501	0.0739134		PHF23	-0.113095	0.154788
LIMA1	0.202873	0.107833		SUMO1	0.187076	0.0739171		FLJ37453	0.162529	0.154921
POLD3	-0.13309	0.1079		FUCA2	-0.245259	0.0741418		HABP4	-0.212951	0.155005
CTC1	0.21321	0.108099		IFT80	0.223932	0.0741804		SLC4A4	-0.329067	0.155183
LOC339874	-0.265493	0.108206		PPIB	-0.170543	0.0741951		TRAM1	0.250412	0.155216
CCDC149	-0.235205	0.108356		PITPNA	-0.225066	0.0742146		TRUB1	0.244562	0.155419
SUMO3	-0.130169	0.10837		RAB12	0.238496	0.0742558		FLJ33630	0.247394	0.155454
WDR34	-0.304349	0.108435		KIAA0100	-0.116707	0.0743392		C12orf42	0.263305	0.155585
ICA1L	0.279085	0.108486		TNFRSF10D	0.180027	0.0743841		C16orf52	0.220262	0.155593
COPG1	-0.113751	0.108509		PAQR6	-0.548014	0.0743921		SPOCK2	-0.176871	0.155594
TLK1	0.178349	0.108534		ZNF644	0.20787	0.074394		LOC646719	0.199078	0.155605
B7H6	0.241775	0.108539		SLC11A2	0.162921	0.0744219		DDX24	-0.108919	0.155619
ATP6AP1	-0.156452	0.108588		SPRYD7	0.237616	0.0744343		ASB7	0.107373	0.155834
CHFR	-0.116627	0.108597		MADD	-0.179317	0.0744674		PHLDA1	-0.242103	0.155875
MOB3B	-0.230221	0.108619		CHERP	-0.193212	0.0744771		OASL	0.624827	0.155914
PLEKHB2	-0.118145	0.108649		KLF12	0.179745	0.0747627		NGLY1	0.0822036	0.156153
HCK	-0.283617	0.109004		ZNF738	0.214512	0.0747983		RAB11FIP3	-0.175799	0.156212
NLRP3	-0.21498	0.109012		TMEM117	0.23007	0.0749075		IRF9	0.23339	0.156227
RFX7	0.162199	0.109114		TERF1	0.205108	0.0749333		DNAJC18	-0.211874	0.156228
CCDC85B	-0.226372	0.109151		NDNL2	0.155715	0.0749586		GRAMD1C	-0.354573	0.156259
DRAM1	-0.193187	0.109307		GGH	0.438207	0.0749669		SH3BP4	0.293039	0.156344
C1RL	-0.216327	0.109323		ZHX2	-0.175401	0.0749767		CTU1	0.227714	0.156527
PLA2G6	0.182253	0.109395		ZNF25	0.172001	0.0750593		DLGAP4	-0.142328	0.156623
MLLT11	0.222086	0.109397		COPS7A	-0.135612	0.0750977		STAT1	0.350482	0.156701
ABCE1	0.190161	0.109522		KPNA4	0.14836	0.0751071		UBTF	-0.115629	0.156754
RPS4X	0.230323	0.10954		PDE1B	-0.278606	0.0751783		ZNF24	0.141312	0.156765
KIAA0040	-0.241768	0.109767		STAMBPL1	0.173064	0.075301		KLHL3	-0.194396	0.156831
GRB2	-0.162924	0.109883		LINC00324	-0.203624	0.0753568		TNFSF12	-0.159721	0.156991
[truncated: 9,259 more rows]
