# Supplementary material for: Candidate gene networks and blood biomarkers of methamphetamine-associated psychosis: an integrative RNA-sequencing report
Source: Transl Psychiatry. 2016 May 10;6(5):e802–. doi: 10.1038/tp.2016.67 (PMC5070070; doi:10.1038/tp.2016.67)
Supplement: Supplementary Table 3 [file tp201667x10.xlsx]

## Sheet: BreenMS_TableS3
Table S3A. Converging Evidence of Ubiquitin-Proteosome System Dysfunction in Psychosis and SCZ (61 genes) across 2 or more studies.						Table S3B. Converging Evidence of Circadian Clock Dysfunction in Psychosis and SCZ (39 genes) across 2 or more studies.
Gene Symbol (Gene Name)	kME Rank	Controls compared to MAP subjects (P-Value)	MA dep. compared to MAP subjects (P-Value)	Reference as numbered in Text		Gene Symbol (Gene Name)	kME Rank	Controls compared to MAP subjects (P-Value)	MA dep. compared to MAP subjects (P-Value)	Reference as Numbered in Text
SLC35A5 (solute carrier family 35, member A5)*	402	0.00503607	0.0090668	DisGeNet SCZ		ELK3 (ELK3, ETS-domain protein (SRF accessory protein 2))*	279	0.000373891	0.00279975	DisGeNet SCZ
TMEM135 (transmembrane protein 135)*	541	0.00428007	0.0207082	41		SIN3A (SIN3 transcription regulator family member A)	269	0.0566215	0.000960396	41
SRSF1 (serine/arginine-rich splicing factor 1)*	130	0.0203653	0.0277504	DisGeNet SCZ		NCOA6 (nuclear receptor coactivator 6)	15	0.00819083	0.065783	DisGeNet SCZ
KRAS (Kirsten rat sarcoma viral oncogene homolog)*	748	0.00546855	0.0353043	41		HSPA5 (heat shock 70kDa protein 5 (glucose-regulated protein, 78kDa))	161	0.0194252	0.0381568	DisGeNet SCZ
CBR4 (carbonyl reductase 4)*	297	0.011896	0.0379596	41		LRSAM1 (leucine rich repeat and sterile alpha motif containing 1)	282	0.0282658	0.624673	41
ATXN3 (ataxin 3)*	248	0.00586278	0.0380454	DisGeNet SCZ		NDE1 (nudE neurodevelopment protein 1)	83	0.0380339	0.124205	DisGeNet SCZ, Psychosis
SCAMP1 (secretory carrier membrane protein 1)*	50	0.00923394	0.0462129	59		DCTN1 (dynactin 1)	224	0.0498594	0.712786	59
PDE12 (phosphodiesterase 12)*	189	0.00362337	0.0493407	41		CHERP (calcium homeostasis endoplasmic reticulum protein)	184	0.0744771	0.387196	DisGeNet SCZ
UHMK1 (U2AF homology motif (UHM) kinase 1)	122	0.000770142	0.0507818	DisGeNet SCZ		CHD4 (chromodomain helicase DNA binding protein 4)	163	0.0772885	0.193407	DisGeNet SCZ
PI4K2B (phosphatidylinositol 4-kinase type 2 beta)	471	0.0702964	0.0520685	DisGeNet SCZ		MYO9B (myosin IXB)	70	0.0822228	0.560871	DisGeNet SCZ
SLC12A2 (solute carrier family 12 (sodium/potassium/chloride transporter), member 2)	397	0.00291332	0.0530495	DisGeNet SCZ		SRRM2 (serine/arginine repetitive matrix 2)	31	0.0829365	0.0416782	DisGeNet SCZ
PIK3C2A (phosphatidylinositol-4-phosphate 3-kinase, catalytic subunit type 2 alpha)	515	0.0162842	0.0537198	DisGeNet SCZ		MINK1 (misshapen-like kinase 1)	182	0.086828	0.288562	DisGeNet SCZ
CREB1 (cAMP responsive element binding protein 1)	705	0.0510342	0.0554874	DisGeNet SCZ		SMARCC1 (SWI/SNF related, matrix associated, actin dependent regulator of chromatin, subfamily c, member 1)	271	0.0943531	0.219343	DisGeNet SCZ
TMX1 (thioredoxin-related transmembrane protein 1)	126	0.04173	0.0726935	DisGeNet SCZ		SMARCA2 (SWI/SNF related, matrix associated, actin dependent regulator of chromatin, subfamily a, member 2)	202	0.107413	0.0373446	DisGeNet SCZ
TMED2 (transmembrane emp24 domain trafficking protein 2)	304	0.0130187	0.0763808	DisGeNet SCZ		MED15 (mediator complex subunit 15)	54	0.111453	0.181283	DisGeNet SCZ
SRSF6 (serine/arginine-rich splicing factor 6)	661	0.014963	0.0819685	DisGeNet SCZ		SAFB (scaffold attachment factor B)	230	0.133032	0.664234	DisGeNet SCZ, Psychosis
INSIG2 (insulin induced gene 2)	521	0.023313	0.0979374	DisGeNet SCZ		MAP3K14 (mitogen-activated protein kinase kinase kinase 14)	199	0.133292	0.482812	DisGeNet SCZ
GLS (glutaminase)	52	0.00345909	0.111943	DisGeNet SCZ		VAMP2 (vesicle-associated membrane protein 2 (synaptobrevin 2))	187	0.168821	0.154038	DisGeNet SCZ
PPP4R3B (protein phosphatase 4, regulatory subunit 3B)	153	0.00680129	0.115199	41		RERE (arginine-glutamic acid dipeptide (RE) repeats)	111	0.186684	0.389227	DisGeNet SCZ
TMEM106B (transmembrane protein 106B)	23	0.00791962	0.121808	59		MED12 (mediator complex subunit 12)	27	0.194282	0.340705	DisGeNet SCZ, Psychosis
ZMPSTE24 (zinc metallopeptidase STE24)	664	0.0456879	0.126664	41		ATP2B4 (ATPase, Ca++ transporting, plasma membrane 4)	126	0.206311	0.180437	DisGeNet SCZ
CD47 (CD47 molecule)	127	0.0212454	0.127632	41		GNAO1 (guanine nucleotide binding protein (G protein), alpha activating activity polypeptide O)	232	0.246288	0.0553388	DisGeNet SCZ
SMAD4 (SMAD family member 4)	428	0.0143148	0.143685	41		PLCB2 (phospholipase C, beta 2)	101	0.258614	0.920323	DisGeNet SCZ
TRIM33 (tripartite motif containing 33)	704	0.0646222	0.146068	41		NBEAL2 (neurobeachin-like 2)	32	0.296695	0.75602	DisGeNet SCZ
SPAST (spastin)	637	0.035638	0.149721	4		CSNK1D (casein kinase 1, delta)	130	0.313725	0.591975	DisGeNet SCZ
FMR1 (fragile X mental retardation 1)	710	0.211421	0.150841	DisGeNet SCZ		MECP2 (methyl CpG binding protein 2)	110	0.329055	0.0301848	DisGeNet SCZ
CUL5 (cullin 5)	42	0.00994409	0.167496	41		TSC1 (tuberous sclerosis 1)	128	0.370942	0.311229	DisGeNet SCZ
UBE3A (ubiquitin protein ligase E3A)	234	0.0187531	0.174383	41		IGF1R (insulin-like growth factor 1 receptor)	173	0.383152	0.209444	DisGeNet SCZ, Psychosis
PPP1R2 (protein phosphatase 1, regulatory (inhibitor) subunit 2)	138	0.012123	0.189652	41, DisGeNet SCZ		VAMP1 (vesicle-associated membrane protein 1 (synaptobrevin 1))	269	0.398909	0.607844	DisGeNet SCZ
SMARCAD1 (SWI/SNF-related, matrix-associated actin-dependent regulator of chromatin, subfamily a, containing DEAD/H box 1)	395	0.00242685	0.191424	DisGeNet SCZ		MYH9 (myosin, heavy chain 9, non-muscle)	209	0.40693	0.720078	DisGeNet SCZ
KBTBD8 (kelch repeat and BTB (POZ) domain containing 8)	450	0.0453331	0.195495	DisGeNet SCZ		ABCA7 (ATP-binding cassette, sub-family A (ABC1), member 7)	154	0.423083	0.907775	DisGeNet SCZ
CGGBP1 (CGG triplet repeat binding protein 1)	27	0.0159862	0.210444	41		MBD1 (methyl-CpG binding domain protein 1)	250	0.438155	0.817735	DisGeNet SCZ
GABPA (GA binding protein transcription factor, alpha subunit 60kDa)	167	0.0560653	0.211706	41		ANKRD11 (ankyrin repeat domain 11)	36	0.528332	0.732459	DisGeNet SCZ
UBE2K (ubiquitin-conjugating enzyme E2K)	148	0.00911418	0.213538	41		USP7 (ubiquitin specific peptidase 7 (herpes virus-associated))	201	0.565623	0.468173	39
TSNAX (translin-associated factor X)	168	0.0542803	0.214208	DisGeNet SCZ		HDAC10 (histone deacetylase 10)	332	0.606352	0.458738	DisGeNet SCZ
TMEM64 (transmembrane protein 64)	298	0.0125741	0.21902	41		C21orf62 (chromosome 21 open reading frame 62)	200	0.751898	0.834001	DisGeNet SCZ
PURA (purine-rich element binding protein A)	351	0.0229011	0.219327	DisGeNet SCZ		DGKZ (diacylglycerol kinase, zeta)	252	0.765018	0.278595	DisGeNet SCZ
ABCE1 (ATP-binding cassette, sub-family E (OABP), member 1)	131	0.00699675	0.222065	41		RXRB (retinoid X receptor, beta)	139	0.782877	0.665338	DisGeNet SCZ
PPAT (phosphoribosyl pyrophosphate amidotransferase)	671	0.0492509	0.227668	41		HERC1 (HECT and RLD domain containing E3 ubiquitin protein ligase family member 1)	236	0.790071	0.157318	41
CCNT2 (cyclin T2)	337	0.0794037	0.23611	41
USP37 (ubiquitin specific peptidase 37)	463	0.00835434	0.23689	41
ARL6IP5 (ADP-ribosylation factor-like 6 interacting protein 5)	751	0.0850903	0.259327	DisGeNet SCZ
RORA (RAR-related orphan receptor A)	550	0.00413879	0.26325	DisGeNet SCZ
ATPBD4 (ATP-Binding Domain-Containing Protein 4)	640	0.134405	0.268554	41
RBM12B (RNA binding motif protein 12B)	292	0.0249603	0.281061	41
MBNL1 (muscleblind-like splicing regulator 1)	139	0.0224035	0.282922	DisGeNet SCZ
FBXO45 (F-box protein 45)	507	0.0396598	0.319519	DisGeNet SCZ
CDC42SE2 (CDC42 small effector 2)	611	0.0175261	0.353651	DisGeNet SCZ
FOPNL (FGFR1OP N-terminal like)	655	0.010828	0.36511	DisGeNet SCZ
PNPLA8 (patatin-like phospholipase domain containing 8)	701	0.0384066	0.386508	DisGeNet SCZ
CCDC117 (coiled-coil domain containing 117)	288	0.0168131	0.390251	41
CPOX (coproporphyrinogen oxidase)	626	0.0597874	0.395059	DisGeNet SCZ
SLC38A2 (solute carrier family 38, member 2)	374	0.01186	0.480424	DisGeNet SCZ
PRKAA1 (protein kinase, AMP-activated, alpha 1 catalytic subunit)	523	0.111569	0.508335	41
ANKRD46 (ankyrin repeat domain 46)	687	0.00583665	0.526369	41
C5orf30 (chromosome 5 open reading frame 30)	745	0.229324	0.534481	DisGeNet SCZ
NUCKS1 (nuclear casein kinase and cyclin-dependent kinase substrate 1)	454	0.0649023	0.619381	DisGeNet SCZ
SP4 (Sp4 transcription factor)	546	0.0711963	0.695762	DisGeNet SCZ, Psychosis
PDIK1L (PDLIM1 interacting kinase 1 like)	442	0.0429336	0.827292	DisGeNet SCZ
RAB18 (RAB18, member RAS oncogene family)*	758	0.0223184	0.0462084	17
KPNA3 (karyopherin alpha 3 (importin alpha 4))	474	0.122081	0.876145	DisGeNet SCZ
Differentially expressed genes within gene modules (*) as identified between MAP subjects and controls AND MAP subjects and MA dependent subjects (p < 0.05). Abbreviations: kME, module membership ranked by its the strength of correlation for a particular gene to its corresponding module eigengen. References abbreviations: DisGeNet SCZ and/or Psychosis key word.

## Sheet: Sheet1
	Table S3A. Converging Evidence of Ubiquitin-Proteosome System Dysfunction in Psychosis and SCZ (61 genes) across 2 or more studies.
	Gene Symbol (Gene Name)	kME Rank	Controls compared to MAP subjects (P-Value)	MA dep. compared to MAP subjects (P-Value)	Reference as numbered in Text
	SLC35A5 (solute carrier family 35, member A5)*	402	0.00503607	0.0090668	DisGeNet SCZ
	TMEM135 (transmembrane protein 135)*	541	0.00428007	0.0207082	41
	SRSF1 (serine/arginine-rich splicing factor 1)*	130	0.0203653	0.0277504	DisGeNet SCZ
	KRAS (Kirsten rat sarcoma viral oncogene homolog)*	748	0.00546855	0.0353043	41
	CBR4 (carbonyl reductase 4)*	297	0.011896	0.0379596	41
	ATXN3 (ataxin 3)*	248	0.00586278	0.0380454	DisGeNet SCZ
	SCAMP1 (secretory carrier membrane protein 1)*	50	0.00923394	0.0462129	59
	PDE12 (phosphodiesterase 12)*	189	0.00362337	0.0493407	41
	UHMK1 (U2AF homology motif (UHM) kinase 1)	122	0.000770142	0.0507818	DisGeNet SCZ
	PI4K2B (phosphatidylinositol 4-kinase type 2 beta)	471	0.0702964	0.0520685	DisGeNet SCZ
	SLC12A2 (solute carrier family 12 (sodium/potassium/chloride transporter), member 2)	397	0.00291332	0.0530495	DisGeNet SCZ
	PIK3C2A (phosphatidylinositol-4-phosphate 3-kinase, catalytic subunit type 2 alpha)	515	0.0162842	0.0537198	DisGeNet SCZ
	CREB1 (cAMP responsive element binding protein 1)	705	0.0510342	0.0554874	DisGeNet SCZ
	TMX1 (thioredoxin-related transmembrane protein 1)	126	0.04173	0.0726935	DisGeNet SCZ
	TMED2 (transmembrane emp24 domain trafficking protein 2)	304	0.0130187	0.0763808	DisGeNet SCZ
	SRSF6 (serine/arginine-rich splicing factor 6)	661	0.014963	0.0819685	DisGeNet SCZ
	INSIG2 (insulin induced gene 2)	521	0.023313	0.0979374	DisGeNet SCZ
	GLS (glutaminase)	52	0.00345909	0.111943	DisGeNet SCZ
	PPP4R3B (protein phosphatase 4, regulatory subunit 3B)	153	0.00680129	0.115199	41
	TMEM106B (transmembrane protein 106B)	23	0.00791962	0.121808	59
	ZMPSTE24 (zinc metallopeptidase STE24)	664	0.0456879	0.126664	41
	CD47 (CD47 molecule)	127	0.0212454	0.127632	41
	SMAD4 (SMAD family member 4)	428	0.0143148	0.143685	41
	TRIM33 (tripartite motif containing 33)	704	0.0646222	0.146068	41
	SPAST (spastin)	637	0.035638	0.149721	4
	FMR1 (fragile X mental retardation 1)	710	0.211421	0.150841	DisGeNet SCZ
	CUL5 (cullin 5)	42	0.00994409	0.167496	41
	UBE3A (ubiquitin protein ligase E3A)	234	0.0187531	0.174383	41
	PPP1R2 (protein phosphatase 1, regulatory (inhibitor) subunit 2)	138	0.012123	0.189652	41, DisGeNet SCZ
	SMARCAD1 (SWI/SNF-related, matrix-associated actin-dependent regulator of chromatin, subfamily a, containing DEAD/H box 1)	395	0.00242685	0.191424	DisGeNet SCZ
	KBTBD8 (kelch repeat and BTB (POZ) domain containing 8)	450	0.0453331	0.195495	DisGeNet SCZ
	CGGBP1 (CGG triplet repeat binding protein 1)	27	0.0159862	0.210444	41
	GABPA (GA binding protein transcription factor, alpha subunit 60kDa)	167	0.0560653	0.211706	41
	UBE2K (ubiquitin-conjugating enzyme E2K)	148	0.00911418	0.213538	41
	TSNAX (translin-associated factor X)	168	0.0542803	0.214208	DisGeNet SCZ
	TMEM64 (transmembrane protein 64)	298	0.0125741	0.21902	41
	PURA (purine-rich element binding protein A)	351	0.0229011	0.219327	DisGeNet SCZ
	ABCE1 (ATP-binding cassette, sub-family E (OABP), member 1)	131	0.00699675	0.222065	41
	PPAT (phosphoribosyl pyrophosphate amidotransferase)	671	0.0492509	0.227668	41
	CCNT2 (cyclin T2)	337	0.0794037	0.23611	41
	USP37 (ubiquitin specific peptidase 37)	463	0.00835434	0.23689	41
	ARL6IP5 (ADP-ribosylation factor-like 6 interacting protein 5)	751	0.0850903	0.259327	DisGeNet SCZ
	RORA (RAR-related orphan receptor A)	550	0.00413879	0.26325	DisGeNet SCZ
	ATPBD4 (ATP-Binding Domain-Containing Protein 4)	640	0.134405	0.268554	41
	RBM12B (RNA binding motif protein 12B)	292	0.0249603	0.281061	41
	MBNL1 (muscleblind-like splicing regulator 1)	139	0.0224035	0.282922	DisGeNet SCZ
	FBXO45 (F-box protein 45)	507	0.0396598	0.319519	DisGeNet SCZ
	CDC42SE2 (CDC42 small effector 2)	611	0.0175261	0.353651	DisGeNet SCZ
	FOPNL (FGFR1OP N-terminal like)	655	0.010828	0.36511	DisGeNet SCZ
	PNPLA8 (patatin-like phospholipase domain containing 8)	701	0.0384066	0.386508	DisGeNet SCZ
	CCDC117 (coiled-coil domain containing 117)	288	0.0168131	0.390251	41
	CPOX (coproporphyrinogen oxidase)	626	0.0597874	0.395059	DisGeNet SCZ
	SLC38A2 (solute carrier family 38, member 2)	374	0.01186	0.480424	DisGeNet SCZ
	PRKAA1 (protein kinase, AMP-activated, alpha 1 catalytic subunit)	523	0.111569	0.508335	41
	ANKRD46 (ankyrin repeat domain 46)	687	0.00583665	0.526369	41
	C5orf30 (chromosome 5 open reading frame 30)	745	0.229324	0.534481	DisGeNet SCZ
	NUCKS1 (nuclear casein kinase and cyclin-dependent kinase substrate 1)	454	0.0649023	0.619381	DisGeNet SCZ
	SP4 (Sp4 transcription factor)	546	0.0711963	0.695762	DisGeNet SCZ, Psychosis
	PDIK1L (PDLIM1 interacting kinase 1 like)	442	0.0429336	0.827292	DisGeNet SCZ
	RAB18 (RAB18, member RAS oncogene family)*	758	0.0223184	0.0462084	17
	KPNA3 (karyopherin alpha 3 (importin alpha 4))	474	0.122081	0.876145	DisGeNet SCZ
